# Supplementary material for: Genomic copy number variation association study in Caucasian patients with nonsyndromic cryptorchidism
Source: BMC Urol. 2016 Oct 21;16:62. doi: 10.1186/s12894-016-0180-4 (PMC5073740; doi:10.1186/s12894-016-0180-4)
Supplement: Additional file 4: — CNVs validation using TaqMan CNV assays and QuantStudio® 3D Digital PCR System. Listed the samples tested for CNV validating and the results. (XLSX 10 kb) [file 12894_2016_180_MOESM4_ESM.xlsx]

## Sheet: Sheet1
Additional File 4: CNVs validation using TaqMan CNV assays and QuantStudio® 3D Digital PCR System
Sample ID	Copy Numbers
	Ch10-Hs04383175_cn	Ch11-Hs06286795_cn	Ch11-Hs06269635_cn
Diploid DNA 1	1.99	1.99	2
Diploid DNA 2	2.03	2.01	2.05
7279	2.01684
7334	2.01		1.99
7361			1.92936
7370	2		2
7453	1.643
7475	2.03829
7479	1.94298
D8		2.08251
D10	1.66	1.87
D29	1.53	1.74
D33		2.01293
D132		2.08767
