# Supplementary material for: Genomic copy number variation association study in Caucasian patients with nonsyndromic cryptorchidism
Source: BMC Urol. 2016 Oct 21;16:62. doi: 10.1186/s12894-016-0180-4 (PMC5073740; doi:10.1186/s12894-016-0180-4)
Supplement: Additional file 8: — CNV calls for Group 2 controls passed sample QC. Each column in Additional file 8 represents CNV location, SNPs numbers contained within the CNV, the length of the CNV, copy number (cn) of the CNV call, sample id, the starting marker identifier and the ending marker identifier in the CNV, and confidence score in PennCNV calling. (XLSX 1952 kb) [file 12894_2016_180_MOESM8_ESM.xlsx]

## Sheet: Additional File 8
Additional File 8: CNV calls for Group 2 controls passed sample QC
chr10:82879719-82890180	numsnp=5	length=10,462	state2,cn=1	g2control1	startsnp=rs379800	endsnp=rs1819578	conf=17.243
chr11:18949220-18956690	numsnp=4	length=7,471	state2,cn=1	g2control1	startsnp=rs7939600	endsnp=rs2004384	conf=17.084
chr11:48864169-48889126	numsnp=3	length=24,958	state2,cn=1	g2control1	startsnp=rs8189127	endsnp=rs11040106	conf=12.200
chr11:55370325-55427700	numsnp=9	length=57,376	state2,cn=1	g2control1	startsnp=rs7936139	endsnp=rs1479130	conf=15.595
chr1:215551666-215570581	numsnp=3	length=18,916	state5,cn=3	g2control1	startsnp=rs17024744	endsnp=rs2089427	conf=6.584
chr12:37986081-38359611	numsnp=18	length=373,531	state2,cn=1	g2control1	startsnp=rs1842599	endsnp=rs11520277	conf=31.697
chr1:3411413-3431235	numsnp=6	length=19,823	state5,cn=3	g2control1	startsnp=rs2821038	endsnp=rs7543634	conf=0.894
chr13:69247022-69267981	numsnp=7	length=20,960	state2,cn=1	g2control1	startsnp=rs287371	endsnp=rs287437	conf=19.069
chr14:106645762-106949307	numsnp=8	length=303,546	state5,cn=3	g2control1	startsnp=rs12887976	endsnp=rs12590146	conf=8.841
chr14:34794727-34828738	numsnp=10	length=34,012	state2,cn=1	g2control1	startsnp=rs17442995	endsnp=rs4982171	conf=34.799
chr14:86287347-86310164	numsnp=7	length=22,818	state2,cn=1	g2control1	startsnp=rs8015527	endsnp=rs6574857	conf=16.850
chr15:60469637-60475201	numsnp=5	length=5,565	state2,cn=1	g2control1	startsnp=rs8028751	endsnp=rs338424	conf=11.618
chr16:10389412-10404410	numsnp=6	length=14,999	state2,cn=1	g2control1	startsnp=rs1234923	endsnp=rs11074725	conf=13.287
chr16:1814391-1842209	numsnp=18	length=27,819	state5,cn=3	g2control1	startsnp=rs2294618	endsnp=rs3751893	conf=15.543
chr17:77364581-77387550	numsnp=26	length=22,970	state5,cn=3	g2control1	startsnp=rs2124606	endsnp=rs9912528	conf=28.167
chr19:1218523-1285556	numsnp=22	length=67,034	state5,cn=3	g2control1	startsnp=rs2075604	endsnp=rs12973941	conf=17.345
chr19:1843493-1876566	numsnp=8	length=33,074	state5,cn=3	g2control1	startsnp=rs893539	endsnp=rs10414308	conf=12.271
chr19:27763440-27828664	numsnp=4	length=65,225	state2,cn=1	g2control1	startsnp=rs12981140	endsnp=rs2198978	conf=11.870
chr21:17605238-17640790	numsnp=14	length=35,553	state5,cn=3	g2control1	startsnp=rs1626109	endsnp=rs2823728	conf=16.399
chr2:242917734-243034519	numsnp=19	length=116,786	state2,cn=1	g2control1	startsnp=rs12987998	endsnp=rs4973649	conf=33.936
chr2:84246586-84460865	numsnp=50	length=214,280	state2,cn=1	g2control1	startsnp=rs1447537	endsnp=rs4020792	conf=144.432
chr3:149459341-149470818	numsnp=4	length=11,478	state5,cn=3	g2control1	startsnp=rs7633238	endsnp=rs7626954	conf=7.099
chr3:165041116-165073006	numsnp=7	length=31,891	state2,cn=1	g2control1	startsnp=rs9841819	endsnp=rs822718	conf=18.789
chr3:53033295-53035044	numsnp=3	length=1,750	state2,cn=1	g2control1	startsnp=rs2564919	endsnp=rs2581792	conf=12.276
chr4:116168158-116173928	numsnp=3	length=5,771	state1,cn=0	g2control1	startsnp=rs963250	endsnp=rs13150807	conf=9.571
chr4:68106106-68117200	numsnp=5	length=11,095	state2,cn=1	g2control1	startsnp=rs11131687	endsnp=rs4860822	conf=19.468
chr5:117390364-117393156	numsnp=4	length=2,793	state1,cn=0	g2control1	startsnp=rs10071435	endsnp=rs2900114	conf=13.488
chr5:46138457-46399093	numsnp=9	length=260,637	state2,cn=1	g2control1	startsnp=rs7445348	endsnp=rs7293455	conf=23.710
chr5:9902403-9924597	numsnp=15	length=22,195	state1,cn=0	g2control1	startsnp=rs7732991	endsnp=rs11949879	conf=76.804
chr6:31338528-31341357	numsnp=10	length=2,830	state2,cn=1	g2control1	startsnp=rs9295986	endsnp=rs2844556	conf=25.549
chr9:139552461-139643023	numsnp=26	length=90,563	state5,cn=3	g2control1	startsnp=rs4880117	endsnp=rs1360879	conf=14.119
chr1:1219775-1288823	numsnp=21	length=69,049	state5,cn=3	g2control2	startsnp=rs12077700	endsnp=rs35594154	conf=19.450
chr11:884543-906708	numsnp=8	length=22,166	state5,cn=3	g2control2	startsnp=rs7479983	endsnp=rs11246342	conf=10.588
chr1:3368143-3431235	numsnp=17	length=63,093	state5,cn=3	g2control2	startsnp=rs2487670	endsnp=rs7543634	conf=20.746
chr13:85611743-85631841	numsnp=13	length=20,099	state5,cn=3	g2control2	startsnp=rs9319107	endsnp=rs9566006	conf=16.835
chr14:22741734-22763063	numsnp=10	length=21,330	state2,cn=1	g2control2	startsnp=rs3811272	endsnp=rs17198328	conf=21.875
chr14:35602956-35624831	numsnp=3	length=21,876	state2,cn=1	g2control2	startsnp=rs12590678	endsnp=rs11848309	conf=10.455
chr16:1313301-1330216	numsnp=5	length=16,916	state5,cn=3	g2control2	startsnp=rs8047997	endsnp=rs12446440	conf=10.521
chr16:618851-720986	numsnp=27	length=102,136	state5,cn=3	g2control2	startsnp=rs3760051	endsnp=rs1139897	conf=17.620
chr16:88868252-88882257	numsnp=15	length=14,006	state5,cn=3	g2control2	startsnp=rs565211	endsnp=rs555812	conf=17.520
chr18:67209141-67217271	numsnp=7	length=8,131	state2,cn=1	g2control2	startsnp=rs8087192	endsnp=rs1036841	conf=17.630
chr20:62147896-62176133	numsnp=16	length=28,238	state5,cn=3	g2control2	startsnp=rs6010952	endsnp=rs6090449	conf=13.380
chr22:42907619-42919010	numsnp=3	length=11,392	state5,cn=3	g2control2	startsnp=rs12485160	endsnp=rs6002782	conf=11.154
chr2:38956947-38970130	numsnp=9	length=13,184	state5,cn=3	g2control2	startsnp=rs2272445	endsnp=rs7560670	conf=24.668
chr2:41240080-41248468	numsnp=5	length=8,389	state2,cn=1	g2control2	startsnp=rs12465519	endsnp=rs7589532	conf=21.788
chr3:186386776-186399756	numsnp=10	length=12,981	state2,cn=1	g2control2	startsnp=rs4516605	endsnp=rs9844476	conf=20.246
chr3:65201343-65214533	numsnp=6	length=13,191	state2,cn=1	g2control2	startsnp=rs9871283	endsnp=rs9837180	conf=15.504
chr5:46138457-46399093	numsnp=9	length=260,637	state2,cn=1	g2control2	startsnp=rs7445348	endsnp=rs7293455	conf=21.586
chr5:816849-821726	numsnp=4	length=4,878	state5,cn=3	g2control2	startsnp=rs3890125	endsnp=rs3747737	conf=12.222
chr5:97047653-97099320	numsnp=19	length=51,668	state2,cn=1	g2control2	startsnp=rs7736841	endsnp=rs4573015	conf=48.909
chr6:67017494-67047294	numsnp=11	length=29,801	state2,cn=1	g2control2	startsnp=rs7773946	endsnp=rs1619811	conf=36.218
chr6:78972930-79029367	numsnp=7	length=56,438	state1,cn=0	g2control2	startsnp=rs818248	endsnp=rs9448361	conf=36.503
chr7:76134203-76557212	numsnp=43	length=423,010	state5,cn=3	g2control2	startsnp=rs1465314	endsnp=rs3912067	conf=72.906
chr8:10718061-10729623	numsnp=6	length=11,563	state5,cn=3	g2control2	startsnp=rs17777835	endsnp=rs2409667	conf=21.195
chr8:144656187-144687092	numsnp=17	length=30,906	state5,cn=3	g2control2	startsnp=rs12546272	endsnp=rs896962	conf=15.177
chr8:15948235-16021468	numsnp=24	length=73,234	state2,cn=1	g2control2	startsnp=rs17676910	endsnp=rs351572	conf=71.221
chr9:139511247-139522101	numsnp=9	length=10,855	state5,cn=3	g2control2	startsnp=rs7852910	endsnp=rs914737	conf=13.520
chr9:139737804-139756883	numsnp=7	length=19,080	state5,cn=3	g2control2	startsnp=rs12554208	endsnp=rs12550889	conf=8.561
chr9:86203246-86206343	numsnp=3	length=3,098	state2,cn=1	g2control2	startsnp=rs12001341	endsnp=rs17321848	conf=14.666
chr10:47543322-47703869	numsnp=48	length=160,548	state5,cn=3	g2control3	startsnp=rs11259779	endsnp=rs4434935	conf=132.043
chr11:54835203-54974693	numsnp=3	length=139,491	state1,cn=0	g2control3	startsnp=rs4540846	endsnp=rs2571184	conf=15.129
chr1:216607243-216641894	numsnp=13	length=34,652	state2,cn=1	g2control3	startsnp=rs12092227	endsnp=rs7533687	conf=40.231
chr12:22587601-22647856	numsnp=10	length=60,256	state5,cn=3	g2control3	startsnp=rs1606382	endsnp=rs10505879	conf=11.901
chr1:3381698-3431235	numsnp=14	length=49,538	state5,cn=3	g2control3	startsnp=rs12562167	endsnp=rs7543634	conf=14.486
chr13:64343819-64387507	numsnp=10	length=43,689	state5,cn=3	g2control3	startsnp=rs4438178	endsnp=rs10507702	conf=7.958
chr14:105641485-105685865	numsnp=14	length=44,381	state5,cn=3	g2control3	startsnp=rs10220575	endsnp=rs8020454	conf=13.105
chr14:106645762-106949307	numsnp=8	length=303,546	state5,cn=3	g2control3	startsnp=rs12887976	endsnp=rs12590146	conf=9.594
chr14:48264050-48271636	numsnp=5	length=7,587	state5,cn=3	g2control3	startsnp=rs2416114	endsnp=rs10131739	conf=0.633
chr17:15044804-15058236	numsnp=9	length=13,433	state2,cn=1	g2control3	startsnp=rs8072375	endsnp=rs1122073	conf=21.371
chr17:44169808-44368212	numsnp=20	length=198,405	state5,cn=3	g2control3	startsnp=rs9904280	endsnp=rs2957297	conf=15.738
chr18:63841290-63851968	numsnp=5	length=10,679	state5,cn=3	g2control3	startsnp=rs4075385	endsnp=rs12458500	conf=6.248
chr19:1218523-1285556	numsnp=22	length=67,034	state5,cn=3	g2control3	startsnp=rs2075604	endsnp=rs12973941	conf=13.945
chr19:1811603-1873720	numsnp=15	length=62,118	state5,cn=3	g2control3	startsnp=rs7250872	endsnp=rs11084914	conf=20.373
chr19:54729050-54740720	numsnp=8	length=11,671	state5,cn=3	g2control3	startsnp=rs392308	endsnp=rs11882761	conf=13.941
chr19:575805-594599	numsnp=16	length=18,795	state5,cn=3	g2control3	startsnp=rs2238540	endsnp=rs3852908	conf=16.908
chr20:62147896-62207862	numsnp=30	length=59,967	state5,cn=3	g2control3	startsnp=rs6010952	endsnp=rs2024946	conf=15.049
chr2:141419779-141432941	numsnp=6	length=13,163	state5,cn=3	g2control3	startsnp=rs552747	endsnp=rs1441463	conf=3.856
chr4:162530770-162556751	numsnp=5	length=25,982	state5,cn=3	g2control3	startsnp=rs11100377	endsnp=rs17343847	conf=1.947
chr4:35329616-35333439	numsnp=4	length=3,824	state5,cn=3	g2control3	startsnp=rs11934837	endsnp=rs13143446	conf=0.000
chr5:5703184-5713766	numsnp=6	length=10,583	state5,cn=3	g2control3	startsnp=rs17736004	endsnp=rs7727470	conf=10.740
chr7:13679931-13693060	numsnp=8	length=13,130	state5,cn=3	g2control3	startsnp=rs11981893	endsnp=rs17167319	conf=10.286
chr7:62154874-62172732	numsnp=3	length=17,859	state2,cn=1	g2control3	startsnp=rs8188311	endsnp=rs35557287	conf=9.685
chr7:62358419-62458262	numsnp=8	length=99,844	state2,cn=1	g2control3	startsnp=rs10226231	endsnp=rs4718557	conf=11.876
chr7:75367376-75370368	numsnp=3	length=2,993	state5,cn=3	g2control3	startsnp=rs757359	endsnp=rs6978786	conf=7.386
chr7:83185728-83219267	numsnp=8	length=33,540	state5,cn=3	g2control3	startsnp=rs172549	endsnp=rs215311	conf=8.404
chr8:144656187-144685178	numsnp=15	length=28,992	state5,cn=3	g2control3	startsnp=rs12546272	endsnp=rs34637455	conf=17.371
chr9:139744984-139844151	numsnp=27	length=99,168	state5,cn=3	g2control3	startsnp=rs35489193	endsnp=rs4880172	conf=21.576
chr9:140075719-140093188	numsnp=8	length=17,470	state5,cn=3	g2control3	startsnp=rs28451678	endsnp=rs4880220	conf=9.929
chr9:140301447-140332478	numsnp=14	length=31,032	state5,cn=3	g2control3	startsnp=rs11516126	endsnp=rs6606582	conf=15.036
chr11:14504463-14536956	numsnp=7	length=32,494	state5,cn=3	g2control4	startsnp=rs7121538	endsnp=rs11023246	conf=11.669
chr1:1213305-1246972	numsnp=12	length=33,668	state5,cn=3	g2control4	startsnp=rs28488099	endsnp=rs3818448	conf=17.821
chr11:25552964-26677947	numsnp=297	length=1,124,984	state2,cn=1	g2control4	startsnp=rs10501013	endsnp=rs10835051	conf=798.315
chr11:51566909-51591253	numsnp=3	length=24,345	state2,cn=1	g2control4	startsnp=rs7479178	endsnp=rs4881847	conf=8.508
chr11:54835203-54974693	numsnp=3	length=139,491	state2,cn=1	g2control4	startsnp=rs4540846	endsnp=rs2571184	conf=7.203
chr11:81503992-81517261	numsnp=8	length=13,270	state2,cn=1	g2control4	startsnp=rs7947005	endsnp=rs12293984	conf=24.564
chr1:3381698-3431235	numsnp=14	length=49,538	state5,cn=3	g2control4	startsnp=rs12562167	endsnp=rs7543634	conf=9.478
chr13:58593657-58599031	numsnp=3	length=5,375	state2,cn=1	g2control4	startsnp=rs9527754	endsnp=rs7323404	conf=12.513
chr13:65080628-65089469	numsnp=4	length=8,842	state5,cn=3	g2control4	startsnp=rs9571227	endsnp=rs10507711	conf=3.795
chr14:105885987-105906073	numsnp=6	length=20,087	state5,cn=3	g2control4	startsnp=rs4983614	endsnp=rs8021311	conf=10.852
chr16:1047430-1052943	numsnp=8	length=5,514	state5,cn=3	g2control4	startsnp=rs2745134	endsnp=rs606198	conf=14.496
chr16:1311333-1330216	numsnp=7	length=18,884	state5,cn=3	g2control4	startsnp=rs3765436	endsnp=rs12446440	conf=10.754
chr16:87873132-87874336	numsnp=6	length=1,205	state5,cn=3	g2control4	startsnp=rs2302667	endsnp=rs4843714	conf=12.483
chr16:88868252-88882257	numsnp=15	length=14,006	state5,cn=3	g2control4	startsnp=rs565211	endsnp=rs555812	conf=13.111
chr18:77914538-77926197	numsnp=5	length=11,660	state5,cn=3	g2control4	startsnp=rs7233553	endsnp=rs1547553	conf=5.822
chr19:54729050-54732351	numsnp=3	length=3,302	state5,cn=3	g2control4	startsnp=rs392308	endsnp=rs11881993	conf=1.185
chr19:734851-757412	numsnp=10	length=22,562	state5,cn=3	g2control4	startsnp=rs757162	endsnp=rs3746173	conf=5.294
chr2:130916286-130982377	numsnp=4	length=66,092	state5,cn=3	g2control4	startsnp=rs11684431	endsnp=rs11695567	conf=14.830
chr22:42907619-42919010	numsnp=3	length=11,392	state5,cn=3	g2control4	startsnp=rs12485160	endsnp=rs6002782	conf=12.373
chr2:51272375-51294096	numsnp=7	length=21,722	state5,cn=3	g2control4	startsnp=rs11889192	endsnp=rs988982	conf=10.269
chr3:162155076-162207853	numsnp=9	length=52,778	state5,cn=3	g2control4	startsnp=rs11929273	endsnp=rs6441500	conf=13.989
chr3:65196123-65214533	numsnp=7	length=18,411	state2,cn=1	g2control4	startsnp=rs9852846	endsnp=rs9837180	conf=17.730
chr3:85121573-85147735	numsnp=6	length=26,163	state5,cn=3	g2control4	startsnp=rs17022413	endsnp=rs4856561	conf=7.585
chr4:125804479-125815138	numsnp=7	length=10,660	state5,cn=3	g2control4	startsnp=rs1395326	endsnp=rs9990572	conf=11.764
chr4:179447164-179454416	numsnp=4	length=7,253	state5,cn=3	g2control4	startsnp=rs998257	endsnp=rs2614633	conf=8.826
chr5:46138457-46399093	numsnp=9	length=260,637	state2,cn=1	g2control4	startsnp=rs7445348	endsnp=rs7293455	conf=15.939
chr6:78972930-79029367	numsnp=7	length=56,438	state1,cn=0	g2control4	startsnp=rs818248	endsnp=rs9448361	conf=39.594
chr8:144656187-144687092	numsnp=17	length=30,906	state5,cn=3	g2control4	startsnp=rs12546272	endsnp=rs896962	conf=19.087
chr8:2000587-2017014	numsnp=18	length=16,428	state2,cn=1	g2control4	startsnp=rs11136458	endsnp=rs13263401	conf=25.274
chr8:78511219-78534562	numsnp=5	length=23,344	state5,cn=3	g2control4	startsnp=rs395261	endsnp=rs13253998	conf=6.698
chr9:139500617-139568047	numsnp=23	length=67,431	state5,cn=3	g2control4	startsnp=rs11145791	endsnp=rs4880119	conf=26.249
chr9:139900586-139994102	numsnp=36	length=93,517	state5,cn=3	g2control4	startsnp=rs7031895	endsnp=rs4880200	conf=16.351
chr9:4434601-4438435	numsnp=4	length=3,835	state5,cn=3	g2control4	startsnp=rs7847689	endsnp=rs7874211	conf=12.970
chr10:67992622-67998370	numsnp=7	length=5,749	state5,cn=3	g2control5	startsnp=rs10822762	endsnp=rs4745895	conf=22.634
chr11:1011490-1054625	numsnp=12	length=43,136	state5,cn=3	g2control5	startsnp=rs7950955	endsnp=rs11826309	conf=13.869
chr1:12852872-12880356	numsnp=9	length=27,485	state5,cn=3	g2control5	startsnp=rs2223390	endsnp=rs9726225	conf=30.794
chr11:31649475-31664340	numsnp=3	length=14,866	state5,cn=3	g2control5	startsnp=rs4922570	endsnp=rs2146568	conf=10.459
chr11:392953-419906	numsnp=11	length=26,954	state5,cn=3	g2control5	startsnp=rs12788610	endsnp=rs7484182	conf=17.748
chr1:220928313-220956012	numsnp=18	length=27,700	state2,cn=1	g2control5	startsnp=rs12044903	endsnp=rs7537305	conf=44.383
chr1:3381698-3431235	numsnp=14	length=49,538	state5,cn=3	g2control5	startsnp=rs12562167	endsnp=rs7543634	conf=16.926
chr14:105243931-105268228	numsnp=7	length=24,298	state5,cn=3	g2control5	startsnp=rs11849304	endsnp=rs4983387	conf=12.964
chr14:105617042-105623612	numsnp=5	length=6,571	state5,cn=3	g2control5	startsnp=rs1057744	endsnp=rs2280797	conf=12.488
chr14:106645762-106866163	numsnp=5	length=220,402	state5,cn=3	g2control5	startsnp=rs12887976	endsnp=rs11625176	conf=4.825
chr14:20213937-20404091	numsnp=10	length=190,155	state5,cn=3	g2control5	startsnp=rs17114296	endsnp=rs12885778	conf=14.204
chr15:43893818-43939642	numsnp=8	length=45,825	state2,cn=1	g2control5	startsnp=rs2447196	endsnp=rs8042868	conf=21.959
chr16:1814391-1824075	numsnp=6	length=9,685	state5,cn=3	g2control5	startsnp=rs2294618	endsnp=rs1033476	conf=12.916
chr16:223625-233272	numsnp=8	length=9,648	state5,cn=3	g2control5	startsnp=rs2362744	endsnp=rs9936930	conf=15.589
chr16:618851-735921	numsnp=34	length=117,071	state5,cn=3	g2control5	startsnp=rs3760051	endsnp=rs763053	conf=36.955
chr16:84026599-84029556	numsnp=8	length=2,958	state5,cn=3	g2control5	startsnp=rs41453147	endsnp=rs7342695	conf=11.240
chr16:88870967-88872511	numsnp=4	length=1,545	state5,cn=3	g2control5	startsnp=rs475667	endsnp=rs510862	conf=6.603
chr17:73609139-73627539	numsnp=8	length=18,401	state5,cn=3	g2control5	startsnp=rs3803728	endsnp=rs820196	conf=14.074
chr17:74454668-74477178	numsnp=7	length=22,511	state5,cn=3	g2control5	startsnp=rs11077820	endsnp=rs3809698	conf=12.050
chr1:81213348-81223511	numsnp=3	length=10,164	state5,cn=3	g2control5	startsnp=rs7541278	endsnp=rs7553881	conf=15.481
chr19:3189278-3211221	numsnp=10	length=21,944	state5,cn=3	g2control5	startsnp=rs12459551	endsnp=rs312077	conf=18.288
chr3:117077219-117102416	numsnp=10	length=25,198	state2,cn=1	g2control5	startsnp=rs1398641	endsnp=rs1849474	conf=40.787
chr3:75428675-75605157	numsnp=7	length=176,483	state2,cn=1	g2control5	startsnp=rs4677005	endsnp=rs9830748	conf=28.362
chr3:7905524-7913209	numsnp=8	length=7,686	state2,cn=1	g2control5	startsnp=rs9867817	endsnp=rs11131095	conf=19.977
chr3:90417760-90442925	numsnp=4	length=25,166	state2,cn=1	g2control5	startsnp=rs9799286	endsnp=rs2316653	conf=10.983
chr4:161062144-161071059	numsnp=6	length=8,916	state2,cn=1	g2control5	startsnp=rs1013340	endsnp=rs10084990	conf=13.477
chr5:117390364-117393156	numsnp=4	length=2,793	state2,cn=1	g2control5	startsnp=rs10071435	endsnp=rs2900114	conf=10.675
chr5:46228333-46399093	numsnp=7	length=170,761	state2,cn=1	g2control5	startsnp=rs7293466	endsnp=rs7293455	conf=10.362
chr6:126897969-126936235	numsnp=3	length=38,267	state5,cn=3	g2control5	startsnp=rs3861455	endsnp=rs7738836	conf=12.295
chr6:32512613-32519005	numsnp=3	length=6,393	state5,cn=3	g2control5	startsnp=rs35571839	endsnp=rs28490179	conf=10.737
chr7:13333678-13336448	numsnp=3	length=2,771	state5,cn=3	g2control5	startsnp=rs13234975	endsnp=rs2192325	conf=8.682
chr7:38291851-38298285	numsnp=4	length=6,435	state2,cn=1	g2control5	startsnp=rs6954071	endsnp=rs28677126	conf=18.718
chr7:61994170-62241041	numsnp=12	length=246,872	state2,cn=1	g2control5	startsnp=rs6651049	endsnp=rs13242011	conf=11.936
chr8:144656187-144687092	numsnp=17	length=30,906	state5,cn=3	g2control5	startsnp=rs12546272	endsnp=rs896962	conf=23.711
chr8:9313017-9315807	numsnp=5	length=2,791	state2,cn=1	g2control5	startsnp=rs6995907	endsnp=rs17150086	conf=17.360
chr9:139240630-139254805	numsnp=8	length=14,176	state5,cn=3	g2control5	startsnp=rs28539249	endsnp=rs11145937	conf=14.129
chr9:139501085-139570617	numsnp=22	length=69,533	state5,cn=3	g2control5	startsnp=rs7041089	endsnp=rs10217363	conf=32.274
chr9:139841558-139929435	numsnp=41	length=87,878	state5,cn=3	g2control5	startsnp=rs884112	endsnp=rs12337910	conf=26.376
chr9:140075719-140093188	numsnp=8	length=17,470	state5,cn=3	g2control5	startsnp=rs28451678	endsnp=rs4880220	conf=15.612
chr9:4749459-4762215	numsnp=9	length=12,757	state2,cn=1	g2control5	startsnp=rs11790285	endsnp=rs12349032	conf=30.524
chr10:134589631-134715685	numsnp=26	length=126,055	state5,cn=3	g2control6	startsnp=rs12784407	endsnp=rs4268437	conf=14.403
chr11:108657548-108689088	numsnp=5	length=31,541	state2,cn=1	g2control6	startsnp=rs2615725	endsnp=rs17108608	conf=14.038
chr1:1138913-1367193	numsnp=65	length=228,281	state5,cn=3	g2control6	startsnp=rs3819001	endsnp=rs35958305	conf=53.555
chr1:13775026-13775830	numsnp=3	length=805	state1,cn=0	g2control6	startsnp=rs10927559	endsnp=rs9628697	conf=16.611
chr1:149039031-149201987	numsnp=7	length=162,957	state2,cn=1	g2control6	startsnp=rs11588033	endsnp=rs828486	conf=12.956
chr11:529967-567391	numsnp=16	length=37,425	state5,cn=3	g2control6	startsnp=rs12577324	endsnp=rs7927267	conf=21.474
chr11:828916-924904	numsnp=48	length=95,989	state5,cn=3	g2control6	startsnp=rs7126805	endsnp=rs10794342	conf=40.463
chr12:38072773-38359611	numsnp=17	length=286,839	state2,cn=1	g2control6	startsnp=rs10747823	endsnp=rs11520277	conf=19.813
chr13:105797928-105808400	numsnp=11	length=10,473	state5,cn=3	g2control6	startsnp=rs5024630	endsnp=rs16965968	conf=17.227
chr1:3368143-3431235	numsnp=17	length=63,093	state5,cn=3	g2control6	startsnp=rs2487670	endsnp=rs7543634	conf=11.011
chr1:3477902-3522561	numsnp=23	length=44,660	state5,cn=3	g2control6	startsnp=rs2821060	endsnp=rs35701577	conf=23.351
chr13:63982375-64005461	numsnp=9	length=23,087	state5,cn=3	g2control6	startsnp=rs9570860	endsnp=rs11617393	conf=10.711
chr13:64450447-64460107	numsnp=6	length=9,661	state5,cn=3	g2control6	startsnp=rs1095070	endsnp=rs275884	conf=11.725
chr1:3645052-3651318	numsnp=8	length=6,267	state5,cn=3	g2control6	startsnp=rs12095248	endsnp=rs1181867	conf=10.745
chr13:69452276-69456954	numsnp=6	length=4,679	state5,cn=3	g2control6	startsnp=rs9564498	endsnp=rs9317737	conf=8.270
chr13:70394831-70409353	numsnp=4	length=14,523	state5,cn=3	g2control6	startsnp=rs12429374	endsnp=rs7337519	conf=12.118
chr13:87175813-87197138	numsnp=7	length=21,326	state5,cn=3	g2control6	startsnp=rs11619706	endsnp=rs7984358	conf=11.615
chr14:105617042-105685865	numsnp=22	length=68,824	state5,cn=3	g2control6	startsnp=rs1057744	endsnp=rs8020454	conf=24.966
chr14:28067226-28095823	numsnp=9	length=28,598	state5,cn=3	g2control6	startsnp=rs1246125	endsnp=rs2877847	conf=13.958
chr15:102338427-102366849	numsnp=12	length=28,423	state5,cn=3	g2control6	startsnp=rs352716	endsnp=rs2203348	conf=34.136
chr16:1029912-1052943	numsnp=18	length=23,032	state5,cn=3	g2control6	startsnp=rs3809673	endsnp=rs606198	conf=13.705
chr16:1486875-1496005	numsnp=5	length=9,131	state5,cn=3	g2control6	startsnp=rs3751894	endsnp=rs10903009	conf=1.792
chr16:1814391-1934183	numsnp=46	length=119,793	state5,cn=3	g2control6	startsnp=rs2294618	endsnp=rs1612030	conf=30.489
chr16:414608-461762	numsnp=22	length=47,155	state5,cn=3	g2control6	startsnp=rs3848368	endsnp=rs1204504	conf=15.463
chr16:685708-787827	numsnp=38	length=102,120	state5,cn=3	g2control6	startsnp=rs13335061	endsnp=rs12449156	conf=36.836
chr16:88868252-88877429	numsnp=11	length=9,178	state5,cn=3	g2control6	startsnp=rs565211	endsnp=rs8191478	conf=9.982
chr17:79218120-79321572	numsnp=31	length=103,453	state5,cn=3	g2control6	startsnp=rs2659006	endsnp=rs7207673	conf=19.686
chr17:79493967-79532654	numsnp=13	length=38,688	state5,cn=3	g2control6	startsnp=rs34232035	endsnp=rs3934711	conf=18.178
chr18:27464179-27484742	numsnp=6	length=20,564	state5,cn=3	g2control6	startsnp=rs2099783	endsnp=rs10502535	conf=11.529
chr19:1199676-1250109	numsnp=14	length=50,434	state5,cn=3	g2control6	startsnp=rs35576999	endsnp=rs3746106	conf=18.905
chr19:734851-757412	numsnp=10	length=22,562	state5,cn=3	g2control6	startsnp=rs757162	endsnp=rs3746173	conf=8.200
chr20:62193445-62207862	numsnp=8	length=14,418	state5,cn=3	g2control6	startsnp=rs3810481	endsnp=rs2024946	conf=9.632
chr21:24056823-24129169	numsnp=9	length=72,347	state5,cn=3	g2control6	startsnp=rs17004253	endsnp=rs9981577	conf=15.132
chr2:230919938-230929448	numsnp=3	length=9,511	state5,cn=3	g2control6	startsnp=rs6754280	endsnp=rs11897719	conf=6.688
chr2:34055724-34055950	numsnp=3	length=227	state5,cn=3	g2control6	startsnp=rs17014142	endsnp=rs10179135	conf=3.954
chr2:48873582-48891287	numsnp=4	length=17,706	state5,cn=3	g2control6	startsnp=rs12988176	endsnp=rs11677854	conf=7.290
chr3:164305622-164347792	numsnp=3	length=42,171	state5,cn=3	g2control6	startsnp=rs973273	endsnp=rs13073673	conf=5.009
chr3:65191847-65214533	numsnp=9	length=22,687	state2,cn=1	g2control6	startsnp=rs4583573	endsnp=rs9837180	conf=22.126
chr4:134919765-134952210	numsnp=6	length=32,446	state5,cn=3	g2control6	startsnp=rs7664989	endsnp=rs17542016	conf=7.867
chr4:35252743-35268816	numsnp=4	length=16,074	state5,cn=3	g2control6	startsnp=rs4615191	endsnp=rs11934682	conf=6.484
chr4:64103715-64125181	numsnp=7	length=21,467	state5,cn=3	g2control6	startsnp=rs13144816	endsnp=rs2346937	conf=8.123
chr4:64138341-64150666	numsnp=5	length=12,326	state2,cn=1	g2control6	startsnp=rs10050111	endsnp=rs17083582	conf=13.882
chr4:65217836-65252628	numsnp=5	length=34,793	state5,cn=3	g2control6	startsnp=rs1552211	endsnp=rs10049939	conf=10.805
chr5:29584827-29620270	numsnp=9	length=35,444	state5,cn=3	g2control6	startsnp=rs4634364	endsnp=rs4551082	conf=16.596
chr5:50560963-50566396	numsnp=4	length=5,434	state5,cn=3	g2control6	startsnp=rs1039441	endsnp=rs10066427	conf=7.568
chr6:140785977-140814202	numsnp=4	length=28,226	state5,cn=3	g2control6	startsnp=rs17069970	endsnp=rs11754117	conf=8.607
chr7:13439084-13445967	numsnp=9	length=6,884	state5,cn=3	g2control6	startsnp=rs720543	endsnp=rs2723419	conf=19.117
chr7:13679931-13693060	numsnp=8	length=13,130	state5,cn=3	g2control6	startsnp=rs11981893	endsnp=rs17167319	conf=8.259
chr7:57571771-57642390	numsnp=3	length=70,620	state5,cn=3	g2control6	startsnp=rs4595080	endsnp=rs10281732	conf=9.474
chr7:62154874-62172732	numsnp=3	length=17,859	state2,cn=1	g2control6	startsnp=rs8188311	endsnp=rs35557287	conf=10.787
chr7:83191301-83219267	numsnp=6	length=27,967	state5,cn=3	g2control6	startsnp=rs17157828	endsnp=rs215311	conf=6.336
chr7:83934959-83941201	numsnp=4	length=6,243	state5,cn=3	g2control6	startsnp=rs6949774	endsnp=rs2040696	conf=2.948
chr8:144660046-144685178	numsnp=12	length=25,133	state5,cn=3	g2control6	startsnp=rs896954	endsnp=rs34637455	conf=18.222
chr8:4574531-4582242	numsnp=8	length=7,712	state5,cn=3	g2control6	startsnp=rs1673267	endsnp=rs293872	conf=9.398
chr9:139234512-139295282	numsnp=30	length=60,771	state5,cn=3	g2control6	startsnp=rs28536668	endsnp=rs3124994	conf=26.582
chr9:139500617-139653133	numsnp=47	length=152,517	state5,cn=3	g2control6	startsnp=rs11145791	endsnp=rs11145868	conf=34.636
chr9:140075719-140093188	numsnp=8	length=17,470	state5,cn=3	g2control6	startsnp=rs28451678	endsnp=rs4880220	conf=8.521
chr10:135252347-135378802	numsnp=90	length=126,456	state5,cn=3	g2control7	startsnp=rs12241015	endsnp=rs34776401	conf=240.598
chr10:54016099-54016782	numsnp=3	length=684	state1,cn=0	g2control7	startsnp=rs7907343	endsnp=rs12569472	conf=16.375
chr10:56343345-56348900	numsnp=3	length=5,556	state5,cn=3	g2control7	startsnp=rs7099058	endsnp=rs1937417	conf=5.113
chr10:59342621-59369677	numsnp=7	length=27,057	state5,cn=3	g2control7	startsnp=rs11005865	endsnp=rs2393281	conf=8.406
chr1:1138913-1319636	numsnp=55	length=180,724	state5,cn=3	g2control7	startsnp=rs3819001	endsnp=rs2477779	conf=31.525
chr12:19405901-19469320	numsnp=13	length=63,420	state5,cn=3	g2control7	startsnp=rs12823958	endsnp=rs12817672	conf=15.295
chr12:33302438-33305855	numsnp=4	length=3,418	state2,cn=1	g2control7	startsnp=rs10772040	endsnp=rs2166256	conf=17.961
chr12:63942649-63952575	numsnp=4	length=9,927	state5,cn=3	g2control7	startsnp=rs12301983	endsnp=rs12318038	conf=13.857
chr1:3381698-3431235	numsnp=14	length=49,538	state5,cn=3	g2control7	startsnp=rs12562167	endsnp=rs7543634	conf=2.696
chr1:3477902-3531595	numsnp=24	length=53,694	state5,cn=3	g2control7	startsnp=rs2821060	endsnp=rs4648398	conf=20.817
chr13:69253102-69267981	numsnp=6	length=14,880	state2,cn=1	g2control7	startsnp=rs287418	endsnp=rs287437	conf=15.907
chr13:85792109-85814744	numsnp=8	length=22,636	state5,cn=3	g2control7	startsnp=rs11842614	endsnp=rs2479704	conf=13.834
chr14:84062199-84104409	numsnp=12	length=42,211	state5,cn=3	g2control7	startsnp=rs17118868	endsnp=rs1953450	conf=15.483
chr14:86490612-86580659	numsnp=10	length=90,048	state5,cn=3	g2control7	startsnp=rs1959471	endsnp=rs2243631	conf=13.975
chr16:223625-233272	numsnp=8	length=9,648	state5,cn=3	g2control7	startsnp=rs2362744	endsnp=rs9936930	conf=11.572
chr16:2274300-2319717	numsnp=15	length=45,418	state5,cn=3	g2control7	startsnp=rs30988	endsnp=rs155246	conf=17.211
chr16:728653-787827	numsnp=23	length=59,175	state5,cn=3	g2control7	startsnp=rs11864108	endsnp=rs12449156	conf=21.034
chr16:88870967-88882257	numsnp=14	length=11,291	state5,cn=3	g2control7	startsnp=rs475667	endsnp=rs555812	conf=12.764
chr17:44165803-44368212	numsnp=21	length=202,410	state5,cn=3	g2control7	startsnp=rs17660132	endsnp=rs2957297	conf=22.025
chr19:1104078-1250109	numsnp=36	length=146,032	state5,cn=3	g2control7	startsnp=rs4807542	endsnp=rs3746106	conf=19.455
chr19:2043271-2061715	numsnp=9	length=18,445	state5,cn=3	g2control7	startsnp=rs2302585	endsnp=rs10414066	conf=15.591
chr19:20621828-20715228	numsnp=14	length=93,401	state2,cn=1	g2control7	startsnp=rs7250008	endsnp=rs33948	conf=54.398
chr20:62151315-62207862	numsnp=29	length=56,548	state5,cn=3	g2control7	startsnp=rs310622	endsnp=rs2024946	conf=19.577
chr20:62341931-62374389	numsnp=13	length=32,459	state5,cn=3	g2control7	startsnp=rs6062501	endsnp=rs1058319	conf=17.567
chr22:20218997-20228542	numsnp=6	length=9,546	state5,cn=3	g2control7	startsnp=rs854968	endsnp=rs701428	conf=13.978
chr2:38956947-38970130	numsnp=9	length=13,184	state5,cn=3	g2control7	startsnp=rs2272445	endsnp=rs7560670	conf=31.155
chr2:52126166-52150034	numsnp=9	length=23,869	state5,cn=3	g2control7	startsnp=rs17864651	endsnp=rs11563076	conf=15.206
chr3:128391789-128412024	numsnp=4	length=20,236	state5,cn=3	g2control7	startsnp=rs6806687	endsnp=rs6785206	conf=10.275
chr3:164375880-164384338	numsnp=5	length=8,459	state5,cn=3	g2control7	startsnp=rs16848471	endsnp=rs2722633	conf=15.170
chr3:65191847-65214533	numsnp=9	length=22,687	state2,cn=1	g2control7	startsnp=rs4583573	endsnp=rs9837180	conf=29.549
chr3:83166899-83261027	numsnp=13	length=94,129	state5,cn=3	g2control7	startsnp=rs17020566	endsnp=rs9828520	conf=10.950
chr4:133955962-134014299	numsnp=6	length=58,338	state5,cn=3	g2control7	startsnp=rs7675150	endsnp=rs7686916	conf=12.675
chr4:26690284-26756855	numsnp=3	length=66,572	state5,cn=3	g2control7	startsnp=rs4583745	endsnp=rs1129230	conf=6.541
chr5:27947512-27953113	numsnp=7	length=5,602	state5,cn=3	g2control7	startsnp=rs16897223	endsnp=rs9292235	conf=12.101
chr5:83787691-83907654	numsnp=17	length=119,964	state2,cn=1	g2control7	startsnp=rs6881082	endsnp=rs10077624	conf=47.709
chr8:144656187-144687092	numsnp=17	length=30,906	state5,cn=3	g2control7	startsnp=rs12546272	endsnp=rs896962	conf=19.722
chr9:139735232-139756883	numsnp=9	length=21,652	state5,cn=3	g2control7	startsnp=rs12001160	endsnp=rs12550889	conf=14.814
chr9:139820363-139977963	numsnp=67	length=157,601	state5,cn=3	g2control7	startsnp=rs17250680	endsnp=rs10119378	conf=44.922
chr9:29516586-29520544	numsnp=3	length=3,959	state5,cn=3	g2control7	startsnp=rs571210	endsnp=rs603216	conf=7.184
chr10:135252347-135378802	numsnp=90	length=126,456	state5,cn=3	g2control8	startsnp=rs12241015	endsnp=rs34776401	conf=210.767
chr10:47543322-47703869	numsnp=48	length=160,548	state5,cn=3	g2control8	startsnp=rs11259779	endsnp=rs4434935	conf=114.604
chr1:1138913-1295323	numsnp=47	length=156,411	state5,cn=3	g2control8	startsnp=rs3819001	endsnp=rs34389364	conf=47.306
chr11:1462217-1492445	numsnp=8	length=30,229	state5,cn=3	g2control8	startsnp=rs9651643	endsnp=rs4881724	conf=10.465
chr11:55370325-55427700	numsnp=9	length=57,376	state1,cn=0	g2control8	startsnp=rs7936139	endsnp=rs1479130	conf=52.274
chr12:29639186-29651051	numsnp=13	length=11,866	state2,cn=1	g2control8	startsnp=rs3847680	endsnp=rs7311526	conf=40.851
chr1:2358944-2366316	numsnp=8	length=7,373	state5,cn=3	g2control8	startsnp=rs10797423	endsnp=rs4648843	conf=7.475
chr12:38072773-38228251	numsnp=12	length=155,479	state2,cn=1	g2control8	startsnp=rs10747823	endsnp=rs12312109	conf=18.753
chr12:8000912-8114429	numsnp=33	length=113,518	state5,cn=3	g2control8	startsnp=rs16916683	endsnp=rs12811856	conf=121.512
chr1:3411413-3431235	numsnp=6	length=19,823	state5,cn=3	g2control8	startsnp=rs2821038	endsnp=rs7543634	conf=0.000
chr1:3477902-3497109	numsnp=11	length=19,208	state5,cn=3	g2control8	startsnp=rs2821060	endsnp=rs2821050	conf=17.186
chr13:62771851-62782140	numsnp=4	length=10,290	state5,cn=3	g2control8	startsnp=rs9598428	endsnp=rs308537	conf=11.930
chr13:69452276-69456954	numsnp=6	length=4,679	state5,cn=3	g2control8	startsnp=rs9564498	endsnp=rs9317737	conf=12.276
chr14:105243931-105268228	numsnp=7	length=24,298	state5,cn=3	g2control8	startsnp=rs11849304	endsnp=rs4983387	conf=9.206
chr14:105617042-105718407	numsnp=28	length=101,366	state5,cn=3	g2control8	startsnp=rs1057744	endsnp=rs2816608	conf=37.271
chr14:105885987-105906073	numsnp=6	length=20,087	state5,cn=3	g2control8	startsnp=rs4983614	endsnp=rs8021311	conf=8.753
chr14:106645762-106949307	numsnp=8	length=303,546	state5,cn=3	g2control8	startsnp=rs12887976	endsnp=rs12590146	conf=6.270
chr14:48264050-48271636	numsnp=5	length=7,587	state5,cn=3	g2control8	startsnp=rs2416114	endsnp=rs10131739	conf=4.259
chr14:86287347-86310164	numsnp=7	length=22,818	state2,cn=1	g2control8	startsnp=rs8015527	endsnp=rs6574857	conf=14.922
chr14:95151985-95153113	numsnp=3	length=1,129	state5,cn=3	g2control8	startsnp=rs4900242	endsnp=rs742893	conf=3.007
chr16:1307676-1330216	numsnp=8	length=22,541	state5,cn=3	g2control8	startsnp=rs2242600	endsnp=rs12446440	conf=4.191
chr16:2284764-2299339	numsnp=8	length=14,576	state5,cn=3	g2control8	startsnp=rs2302584	endsnp=rs11645942	conf=12.429
chr16:824098-845819	numsnp=9	length=21,722	state5,cn=3	g2control8	startsnp=rs9927150	endsnp=rs2294446	conf=14.316
chr16:88870967-88902183	numsnp=15	length=31,217	state5,cn=3	g2control8	startsnp=rs475667	endsnp=rs1064315	conf=19.901
chr17:79276507-79321572	numsnp=12	length=45,066	state5,cn=3	g2control8	startsnp=rs872572	endsnp=rs7207673	conf=19.321
chr1:81213348-81223511	numsnp=3	length=10,164	state5,cn=3	g2control8	startsnp=rs7541278	endsnp=rs7553881	conf=15.494
chr19:1218523-1285556	numsnp=22	length=67,034	state5,cn=3	g2control8	startsnp=rs2075604	endsnp=rs12973941	conf=14.005
chr19:3198755-3208827	numsnp=7	length=10,073	state5,cn=3	g2control8	startsnp=rs2304247	endsnp=rs312073	conf=6.528
chr19:45528799-45543787	numsnp=4	length=14,989	state5,cn=3	g2control8	startsnp=rs2288918	endsnp=rs1560725	conf=11.265
chr19:577665-594599	numsnp=15	length=16,935	state5,cn=3	g2control8	startsnp=rs28921985	endsnp=rs3852908	conf=18.998
chr20:60860944-60953396	numsnp=31	length=92,453	state5,cn=3	g2control8	startsnp=rs4925368	endsnp=rs6061501	conf=16.983
chr20:62038757-62053754	numsnp=6	length=14,998	state5,cn=3	g2control8	startsnp=rs3746364	endsnp=rs3893041	conf=2.751
chr20:62147896-62207862	numsnp=30	length=59,967	state5,cn=3	g2control8	startsnp=rs6010952	endsnp=rs2024946	conf=31.331
chr2:189902190-189913748	numsnp=7	length=11,559	state5,cn=3	g2control8	startsnp=rs7424790	endsnp=rs13383261	conf=11.406
chr2:201935095-201943431	numsnp=4	length=8,337	state5,cn=3	g2control8	startsnp=rs4147785	endsnp=rs11887751	conf=2.814
chr2:241506669-241518989	numsnp=9	length=12,321	state5,cn=3	g2control8	startsnp=rs11683693	endsnp=rs2975748	conf=14.536
chr2:51272375-51294096	numsnp=7	length=21,722	state5,cn=3	g2control8	startsnp=rs11889192	endsnp=rs988982	conf=10.237
chr3:151514590-151546041	numsnp=14	length=31,452	state2,cn=1	g2control8	startsnp=rs17204697	endsnp=rs1042201	conf=49.226
chr3:162131408-162207853	numsnp=15	length=76,446	state5,cn=3	g2control8	startsnp=rs12636148	endsnp=rs6441500	conf=23.077
chr4:162367270-162384818	numsnp=9	length=17,549	state5,cn=3	g2control8	startsnp=rs11945487	endsnp=rs4358350	conf=17.998
chr4:183572390-183576221	numsnp=4	length=3,832	state5,cn=3	g2control8	startsnp=rs6850978	endsnp=rs11937177	conf=8.156
chr4:33021328-33070286	numsnp=4	length=48,959	state5,cn=3	g2control8	startsnp=rs6531322	endsnp=rs6822098	conf=3.022
chr5:18605940-18615384	numsnp=3	length=9,445	state5,cn=3	g2control8	startsnp=rs7730186	endsnp=rs4866111	conf=6.477
chr6:32498834-32519005	numsnp=6	length=20,172	state2,cn=1	g2control8	startsnp=rs16870195	endsnp=rs28490179	conf=11.218
chr7:62154874-62241041	numsnp=6	length=86,168	state2,cn=1	g2control8	startsnp=rs8188311	endsnp=rs13242011	conf=20.045
chr7:76474914-76637441	numsnp=16	length=162,528	state5,cn=3	g2control8	startsnp=rs17147335	endsnp=rs10278476	conf=35.470
chr7:915678-940267	numsnp=6	length=24,590	state5,cn=3	g2control8	startsnp=rs11768416	endsnp=rs3824079	conf=13.968
chr8:144508768-144681777	numsnp=53	length=173,010	state5,cn=3	g2control8	startsnp=rs11783095	endsnp=rs10282929	conf=31.177
chr9:105207670-105266273	numsnp=9	length=58,604	state5,cn=3	g2control8	startsnp=rs4410962	endsnp=rs7868372	conf=14.416
chr9:137292505-137328700	numsnp=24	length=36,196	state5,cn=3	g2control8	startsnp=rs6537998	endsnp=rs1805342	conf=20.466
chr9:139220876-139259249	numsnp=16	length=38,374	state5,cn=3	g2control8	startsnp=rs28661870	endsnp=rs11145750	conf=18.094
chr9:139500617-139522101	numsnp=13	length=21,485	state6,cn=4	g2control8	startsnp=rs11145791	endsnp=rs914737	conf=12.155
chr9:139540385-139660402	numsnp=33	length=120,018	state5,cn=3	g2control8	startsnp=rs7854618	endsnp=rs4880142	conf=41.244
chr9:139737804-139764148	numsnp=8	length=26,345	state5,cn=3	g2control8	startsnp=rs12554208	endsnp=rs11145909	conf=11.155
chr9:139869600-140140401	numsnp=94	length=270,802	state5,cn=3	g2control8	startsnp=rs10114487	endsnp=rs11522281	conf=67.729
chr9:30535023-30770699	numsnp=36	length=235,677	state5,cn=3	g2control8	startsnp=rs12006042	endsnp=rs2791599	conf=58.290
chr1:1210471-1295323	numsnp=26	length=84,853	state5,cn=3	g2control9	startsnp=rs11260577	endsnp=rs34389364	conf=29.634
chr11:55370325-55415406	numsnp=7	length=45,082	state2,cn=1	g2control9	startsnp=rs7936139	endsnp=rs17498098	conf=18.156
chr12:38094338-38124847	numsnp=4	length=30,510	state2,cn=1	g2control9	startsnp=rs2204849	endsnp=rs1672423	conf=16.258
chr12:38347638-38432009	numsnp=5	length=84,372	state2,cn=1	g2control9	startsnp=rs8186746	endsnp=rs1915393	conf=12.444
chr12:84133820-84140558	numsnp=3	length=6,739	state5,cn=3	g2control9	startsnp=rs717996	endsnp=rs10437866	conf=13.072
chr1:3381698-3431235	numsnp=14	length=49,538	state5,cn=3	g2control9	startsnp=rs12562167	endsnp=rs7543634	conf=20.804
chr13:63992417-64005461	numsnp=8	length=13,045	state5,cn=3	g2control9	startsnp=rs9570863	endsnp=rs11617393	conf=23.629
chr13:69253102-69267981	numsnp=6	length=14,880	state2,cn=1	g2control9	startsnp=rs287418	endsnp=rs287437	conf=24.897
chr13:69452276-69456954	numsnp=6	length=4,679	state5,cn=3	g2control9	startsnp=rs9564498	endsnp=rs9317737	conf=16.386
chr13:76610290-76612357	numsnp=6	length=2,068	state2,cn=1	g2control9	startsnp=rs10507843	endsnp=rs9530507	conf=20.955
chr1:41006154-41013260	numsnp=6	length=7,107	state2,cn=1	g2control9	startsnp=rs16865682	endsnp=rs2297756	conf=24.239
chr16:1486875-1495475	numsnp=4	length=8,601	state6,cn=4	g2control9	startsnp=rs3751894	endsnp=rs9921	conf=8.027
chr16:1784142-1842209	numsnp=26	length=58,068	state5,cn=3	g2control9	startsnp=rs8049415	endsnp=rs3751893	conf=33.504
chr16:618851-735921	numsnp=34	length=117,071	state5,cn=3	g2control9	startsnp=rs3760051	endsnp=rs763053	conf=23.463
chr16:88870967-88882257	numsnp=14	length=11,291	state5,cn=3	g2control9	startsnp=rs475667	endsnp=rs555812	conf=20.867
chr17:19510081-19537470	numsnp=8	length=27,390	state2,cn=1	g2control9	startsnp=rs11654072	endsnp=rs7225451	conf=29.253
chr17:44238126-44350090	numsnp=10	length=111,965	state5,cn=3	g2control9	startsnp=rs8075479	endsnp=rs2532329	conf=16.161
chr17:73555905-73581599	numsnp=12	length=25,695	state5,cn=3	g2control9	startsnp=rs1671032	endsnp=rs9910321	conf=15.635
chr19:1396462-1436874	numsnp=11	length=40,413	state5,cn=3	g2control9	startsnp=rs3888625	endsnp=rs3760995	conf=16.726
chr19:2248683-2251817	numsnp=5	length=3,135	state5,cn=3	g2control9	startsnp=rs4807216	endsnp=rs10417628	conf=5.176
chr19:3534842-3548313	numsnp=10	length=13,472	state5,cn=3	g2control9	startsnp=rs10155	endsnp=rs2240752	conf=13.470
chr20:61027854-61037490	numsnp=3	length=9,637	state5,cn=3	g2control9	startsnp=rs4925245	endsnp=rs4925184	conf=7.717
chr2:110852875-110980346	numsnp=30	length=127,472	state5,cn=3	g2control9	startsnp=rs13396284	endsnp=rs7575835	conf=114.474
chr21:24834885-24836586	numsnp=5	length=1,702	state5,cn=3	g2control9	startsnp=rs973391	endsnp=rs2828177	conf=10.621
chr2:1499728-1500529	numsnp=5	length=802	state5,cn=3	g2control9	startsnp=rs2276704	endsnp=rs28991293	conf=14.440
chr2:241506669-241512983	numsnp=6	length=6,315	state5,cn=3	g2control9	startsnp=rs11683693	endsnp=rs2001544	conf=12.837
chr2:242011084-242012759	numsnp=3	length=1,676	state5,cn=3	g2control9	startsnp=rs17440466	endsnp=rs6708120	conf=7.180
chr22:49139792-49146299	numsnp=6	length=6,508	state5,cn=3	g2control9	startsnp=rs9628478	endsnp=rs695689	conf=20.667
chr2:41240080-41248468	numsnp=5	length=8,389	state2,cn=1	g2control9	startsnp=rs12465519	endsnp=rs7589532	conf=16.916
chr3:89402447-89417171	numsnp=7	length=14,725	state2,cn=1	g2control9	startsnp=rs2063589	endsnp=rs870899	conf=19.852
chr4:183565618-183574838	numsnp=5	length=9,221	state5,cn=3	g2control9	startsnp=rs11722354	endsnp=rs17073713	conf=12.232
chr4:22052817-22069379	numsnp=8	length=16,563	state2,cn=1	g2control9	startsnp=rs12510345	endsnp=rs6448112	conf=34.178
chr5:106221217-106260687	numsnp=12	length=39,471	state2,cn=1	g2control9	startsnp=rs1392477	endsnp=rs2463026	conf=58.900
chr5:7178644-7191074	numsnp=7	length=12,431	state2,cn=1	g2control9	startsnp=rs11745983	endsnp=rs4702440	conf=24.661
chr6:163920573-163938331	numsnp=3	length=17,759	state2,cn=1	g2control9	startsnp=rs2038148	endsnp=rs9458846	conf=11.787
chr6:168063580-168113755	numsnp=3	length=50,176	state5,cn=3	g2control9	startsnp=rs9455547	endsnp=rs540935	conf=4.485
chr6:77315788-77324522	numsnp=6	length=8,735	state2,cn=1	g2control9	startsnp=rs1457972	endsnp=rs12199162	conf=23.580
chr7:13679931-13693060	numsnp=8	length=13,130	state5,cn=3	g2control9	startsnp=rs11981893	endsnp=rs17167319	conf=18.771
chr7:83191301-83219267	numsnp=6	length=27,967	state5,cn=3	g2control9	startsnp=rs17157828	endsnp=rs215311	conf=11.037
chr7:8827959-8856074	numsnp=16	length=28,116	state2,cn=1	g2control9	startsnp=rs11972509	endsnp=rs10486259	conf=77.834
chr8:144656187-144687092	numsnp=17	length=30,906	state5,cn=3	g2control9	startsnp=rs12546272	endsnp=rs896962	conf=20.191
chr8:145007187-145018354	numsnp=3	length=11,168	state5,cn=3	g2control9	startsnp=rs11136336	endsnp=rs11786896	conf=4.236
chr8:47528414-47535597	numsnp=3	length=7,184	state5,cn=3	g2control9	startsnp=rs7837955	endsnp=rs1404626	conf=4.392
chr9:139240630-139289825	numsnp=27	length=49,196	state5,cn=3	g2control9	startsnp=rs28539249	endsnp=rs4266763	conf=24.276
chr9:139900586-139929435	numsnp=15	length=28,850	state5,cn=3	g2control9	startsnp=rs7031895	endsnp=rs12337910	conf=16.896
chr9:139958296-139977351	numsnp=6	length=19,056	state5,cn=3	g2control9	startsnp=rs3750517	endsnp=rs7851870	conf=7.898
chr9:140075719-140110274	numsnp=12	length=34,556	state5,cn=3	g2control9	startsnp=rs28451678	endsnp=rs7390663	conf=13.510
chr9:9945265-10010180	numsnp=29	length=64,916	state2,cn=1	g2control9	startsnp=rs10759112	endsnp=rs10809004	conf=107.466
chr1:104103057-104211046	numsnp=19	length=107,990	state5,cn=3	g2control10	startsnp=rs2050592	endsnp=rs425970	conf=40.026
chr1:1227897-1246972	numsnp=9	length=19,076	state5,cn=3	g2control10	startsnp=rs3737721	endsnp=rs3818448	conf=16.057
chr11:884543-924904	numsnp=11	length=40,362	state5,cn=3	g2control10	startsnp=rs7479983	endsnp=rs10794342	conf=14.324
chr1:196712596-196771125	numsnp=6	length=58,530	state5,cn=3	g2control10	startsnp=rs35274867	endsnp=rs384006	conf=10.027
chr11:99719509-99721850	numsnp=3	length=2,342	state5,cn=3	g2control10	startsnp=rs12789951	endsnp=rs10894009	conf=12.605
chr13:21728320-21732348	numsnp=6	length=4,029	state5,cn=3	g2control10	startsnp=rs1327179	endsnp=rs4111077	conf=3.285
chr1:3381698-3421897	numsnp=12	length=40,200	state5,cn=3	g2control10	startsnp=rs12562167	endsnp=rs2821008	conf=17.834
chr13:57820868-57899560	numsnp=18	length=78,693	state5,cn=3	g2control10	startsnp=rs959745	endsnp=rs2186030	conf=18.370
chr13:62406583-62438012	numsnp=5	length=31,430	state5,cn=3	g2control10	startsnp=rs9539326	endsnp=rs7337219	conf=6.674
chr13:63992417-64000669	numsnp=6	length=8,253	state5,cn=3	g2control10	startsnp=rs9570863	endsnp=rs7987901	conf=13.780
chr14:105637747-105685865	numsnp=16	length=48,119	state5,cn=3	g2control10	startsnp=rs3784233	endsnp=rs8020454	conf=13.722
chr14:106645762-106949307	numsnp=8	length=303,546	state5,cn=3	g2control10	startsnp=rs12887976	endsnp=rs12590146	conf=12.281
chr14:28067226-28091333	numsnp=8	length=24,108	state5,cn=3	g2control10	startsnp=rs1246125	endsnp=rs4983260	conf=13.435
chr14:43854103-43878866	numsnp=8	length=24,764	state5,cn=3	g2control10	startsnp=rs2131783	endsnp=rs8015410	conf=13.817
chr14:86458414-86481388	numsnp=8	length=22,975	state2,cn=1	g2control10	startsnp=rs11625408	endsnp=rs17202171	conf=36.401
chr14:86490612-86500099	numsnp=4	length=9,488	state5,cn=3	g2control10	startsnp=rs1959471	endsnp=rs4482212	conf=10.595
chr16:1047430-1070147	numsnp=10	length=22,718	state5,cn=3	g2control10	startsnp=rs2745134	endsnp=rs406161	conf=16.114
chr18:32804742-32822382	numsnp=6	length=17,641	state5,cn=3	g2control10	startsnp=rs9959909	endsnp=rs4799374	conf=15.774
chr19:34303049-34310800	numsnp=7	length=7,752	state5,cn=3	g2control10	startsnp=rs2056180	endsnp=rs29939	conf=13.981
chr19:43647130-43699208	numsnp=7	length=52,079	state2,cn=1	g2control10	startsnp=rs11083692	endsnp=rs10417778	conf=20.086
chr20:12478406-13347963	numsnp=334	length=869,558	state5,cn=3	g2control10	startsnp=rs6078630	endsnp=rs1151919	conf=1007.620
chr2:125107948-125108364	numsnp=4	length=417	state5,cn=3	g2control10	startsnp=rs7567224	endsnp=rs7582767	conf=15.250
chr2:151375099-151392059	numsnp=4	length=16,961	state5,cn=3	g2control10	startsnp=rs16828295	endsnp=rs6743187	conf=3.766
chr2:41240080-41248468	numsnp=5	length=8,389	state2,cn=1	g2control10	startsnp=rs12465519	endsnp=rs7589532	conf=20.086
chr2:51920657-51934748	numsnp=13	length=14,092	state5,cn=3	g2control10	startsnp=rs6739137	endsnp=rs4971757	conf=14.733
chr3:165204343-165219707	numsnp=5	length=15,365	state5,cn=3	g2control10	startsnp=rs6781490	endsnp=rs4452350	conf=10.960
chr3:75428675-75605157	numsnp=7	length=176,483	state2,cn=1	g2control10	startsnp=rs4677005	endsnp=rs9830748	conf=26.596
chr3:89402447-89417171	numsnp=7	length=14,725	state2,cn=1	g2control10	startsnp=rs2063589	endsnp=rs870899	conf=27.463
chr4:64138341-64150666	numsnp=5	length=12,326	state2,cn=1	g2control10	startsnp=rs10050111	endsnp=rs17083582	conf=15.892
chr4:70593547-70597380	numsnp=7	length=3,834	state5,cn=3	g2control10	startsnp=rs3756139	endsnp=rs3775780	conf=17.472
chr5:140225908-140233387	numsnp=5	length=7,480	state1,cn=0	g2control10	startsnp=rs7730895	endsnp=rs10054866	conf=25.442
chr5:44513809-44517392	numsnp=4	length=3,584	state5,cn=3	g2control10	startsnp=rs2128434	endsnp=rs922855	conf=9.914
chr6:32512613-32555728	numsnp=5	length=43,116	state5,cn=3	g2control10	startsnp=rs35571839	endsnp=rs35096981	conf=19.043
chr6:66602838-66628392	numsnp=6	length=25,555	state5,cn=3	g2control10	startsnp=rs2351723	endsnp=rs4424062	conf=18.302
chr6:95144461-95147994	numsnp=6	length=3,534	state5,cn=3	g2control10	startsnp=rs7741388	endsnp=rs7762234	conf=13.753
chr7:119575680-119623757	numsnp=6	length=48,078	state2,cn=1	g2control10	startsnp=rs12112212	endsnp=rs10232952	conf=22.998
chr7:13433240-13445967	numsnp=10	length=12,728	state5,cn=3	g2control10	startsnp=rs2436219	endsnp=rs2723419	conf=16.738
chr7:88572510-88580316	numsnp=5	length=7,807	state5,cn=3	g2control10	startsnp=rs4728793	endsnp=rs17165697	conf=6.379
chr8:14136868-14151079	numsnp=10	length=14,212	state5,cn=3	g2control10	startsnp=rs13257014	endsnp=rs12674914	conf=17.164
chr8:51032813-51033517	numsnp=3	length=705	state1,cn=0	g2control10	startsnp=rs203618	endsnp=rs203617	conf=14.271
chr9:105207670-105214028	numsnp=3	length=6,359	state5,cn=3	g2control10	startsnp=rs4410962	endsnp=rs10990103	conf=7.214
chr9:31236422-31242351	numsnp=3	length=5,930	state5,cn=3	g2control10	startsnp=rs1360665	endsnp=rs2050239	conf=10.914
chr10:134884595-134917297	numsnp=15	length=32,703	state5,cn=3	g2control11	startsnp=rs4271313	endsnp=rs736017	conf=18.294
chr10:56448886-56467563	numsnp=7	length=18,678	state5,cn=3	g2control11	startsnp=rs16906408	endsnp=rs12413003	conf=22.363
chr1:104122556-104211046	numsnp=13	length=88,491	state5,cn=3	g2control11	startsnp=rs12085609	endsnp=rs425970	conf=11.351
chr11:392953-408352	numsnp=10	length=15,400	state5,cn=3	g2control11	startsnp=rs12788610	endsnp=rs7396562	conf=12.849
chr11:81503992-81517261	numsnp=8	length=13,270	state2,cn=1	g2control11	startsnp=rs7947005	endsnp=rs12293984	conf=30.051
chr1:199257785-199274467	numsnp=8	length=16,683	state2,cn=1	g2control11	startsnp=rs881576	endsnp=rs7546413	conf=24.007
chr12:38072773-38124847	numsnp=5	length=52,075	state2,cn=1	g2control11	startsnp=rs10747823	endsnp=rs1672423	conf=18.057
chr12:79441371-79473659	numsnp=7	length=32,289	state5,cn=3	g2control11	startsnp=rs17273032	endsnp=rs11838060	conf=13.318
chr14:106645762-106949307	numsnp=8	length=303,546	state5,cn=3	g2control11	startsnp=rs12887976	endsnp=rs12590146	conf=7.403
chr16:1025983-1137354	numsnp=55	length=111,372	state5,cn=3	g2control11	startsnp=rs2382948	endsnp=rs17558245	conf=36.447
chr16:685708-787827	numsnp=38	length=102,120	state5,cn=3	g2control11	startsnp=rs13335061	endsnp=rs12449156	conf=26.177
chr17:79276507-79310636	numsnp=11	length=34,130	state5,cn=3	g2control11	startsnp=rs872572	endsnp=rs4969421	conf=14.430
chr17:79493967-79525660	numsnp=11	length=31,694	state5,cn=3	g2control11	startsnp=rs34232035	endsnp=rs3208787	conf=14.938
chr18:64760507-64763947	numsnp=4	length=3,441	state5,cn=3	g2control11	startsnp=rs4404178	endsnp=rs9319722	conf=14.215
chr19:1114119-1132637	numsnp=11	length=18,519	state5,cn=3	g2control11	startsnp=rs3746162	endsnp=rs879983	conf=12.885
chr19:1218523-1285556	numsnp=22	length=67,034	state5,cn=3	g2control11	startsnp=rs2075604	endsnp=rs12973941	conf=18.035
chr19:1811603-1873720	numsnp=15	length=62,118	state5,cn=3	g2control11	startsnp=rs7250872	endsnp=rs11084914	conf=7.444
chr19:2043271-2058331	numsnp=7	length=15,061	state5,cn=3	g2control11	startsnp=rs2302585	endsnp=rs10416239	conf=16.421
chr19:2248683-2249477	numsnp=3	length=795	state5,cn=3	g2control11	startsnp=rs4807216	endsnp=rs10407022	conf=4.018
chr19:3198755-3208827	numsnp=7	length=10,073	state5,cn=3	g2control11	startsnp=rs2304247	endsnp=rs312073	conf=9.555
chr19:54729050-54737010	numsnp=6	length=7,961	state5,cn=3	g2control11	startsnp=rs392308	endsnp=rs17841902	conf=13.964
chr19:575805-588305	numsnp=15	length=12,501	state5,cn=3	g2control11	startsnp=rs2238540	endsnp=rs873634	conf=22.206
chr20:62193445-62207862	numsnp=8	length=14,418	state5,cn=3	g2control11	startsnp=rs3810481	endsnp=rs2024946	conf=7.512
chr2:113937563-113940730	numsnp=3	length=3,168	state5,cn=3	g2control11	startsnp=rs3762494	endsnp=rs12472091	conf=5.889
chr3:164375880-164384338	numsnp=5	length=8,459	state5,cn=3	g2control11	startsnp=rs16848471	endsnp=rs2722633	conf=6.018
chr4:132565470-132575313	numsnp=4	length=9,844	state5,cn=3	g2control11	startsnp=rs1500780	endsnp=rs11931589	conf=11.538
chr4:162525511-162556751	numsnp=6	length=31,241	state5,cn=3	g2control11	startsnp=rs10857338	endsnp=rs17343847	conf=14.734
chr4:33021328-33070286	numsnp=4	length=48,959	state5,cn=3	g2control11	startsnp=rs6531322	endsnp=rs6822098	conf=2.089
chr4:34772226-34773861	numsnp=3	length=1,636	state5,cn=3	g2control11	startsnp=rs6855391	endsnp=rs10155317	conf=7.474
chr4:35468984-35476300	numsnp=3	length=7,317	state5,cn=3	g2control11	startsnp=rs4859360	endsnp=rs1022261	conf=6.095
chr5:21680478-21697425	numsnp=6	length=16,948	state5,cn=3	g2control11	startsnp=rs693891	endsnp=rs1452007	conf=15.437
chr6:168336080-168592134	numsnp=122	length=256,055	state5,cn=3	g2control11	startsnp=rs3800533	endsnp=rs9283861	conf=225.151
chr7:111158861-111215458	numsnp=7	length=56,598	state2,cn=1	g2control11	startsnp=rs2529488	endsnp=rs6972970	conf=28.798
chr9:135947165-135957452	numsnp=6	length=10,288	state5,cn=3	g2control11	startsnp=rs8193023	endsnp=rs694388	conf=21.719
chr9:139511247-139607966	numsnp=27	length=96,720	state5,cn=3	g2control11	startsnp=rs7852910	endsnp=rs11793385	conf=14.016
chr9:140075719-140093188	numsnp=8	length=17,470	state5,cn=3	g2control11	startsnp=rs28451678	endsnp=rs4880220	conf=12.731
chr9:140200755-140207278	numsnp=6	length=6,524	state5,cn=3	g2control11	startsnp=rs28719051	endsnp=rs7389783	conf=7.432
chr9:32081117-32087232	numsnp=5	length=6,116	state5,cn=3	g2control11	startsnp=rs10435795	endsnp=rs9886775	conf=14.432
chr10:134244680-134272808	numsnp=8	length=28,129	state5,cn=3	g2control12	startsnp=rs12262273	endsnp=rs6560698	conf=13.151
chr10:134846982-134858046	numsnp=4	length=11,065	state5,cn=3	g2control12	startsnp=rs7073479	endsnp=rs4626998	conf=5.960
chr10:68237143-68321601	numsnp=24	length=84,459	state2,cn=1	g2control12	startsnp=rs11817581	endsnp=rs2660020	conf=71.223
chr1:104153865-104155944	numsnp=3	length=2,080	state2,cn=1	g2control12	startsnp=rs35297534	endsnp=rs399967	conf=11.707
chr11:1011490-1054625	numsnp=12	length=43,136	state5,cn=3	g2control12	startsnp=rs7950955	endsnp=rs11826309	conf=17.108
chr1:1201632-1295323	numsnp=28	length=93,692	state5,cn=3	g2control12	startsnp=rs12402622	endsnp=rs34389364	conf=27.817
chr11:20483748-20490704	numsnp=3	length=6,957	state5,cn=3	g2control12	startsnp=rs3758803	endsnp=rs10833331	conf=7.587
chr11:529967-612967	numsnp=28	length=83,001	state5,cn=3	g2control12	startsnp=rs12577324	endsnp=rs11246213	conf=21.252
chr11:828916-840034	numsnp=21	length=11,119	state5,cn=3	g2control12	startsnp=rs7126805	endsnp=rs11246327	conf=21.997
chr1:213003428-213020221	numsnp=6	length=16,794	state2,cn=1	g2control12	startsnp=rs12038225	endsnp=rs10864007	conf=19.940
chr12:22618605-22647856	numsnp=6	length=29,252	state5,cn=3	g2control12	startsnp=rs12320963	endsnp=rs10505879	conf=14.200
chr1:3381698-3431235	numsnp=14	length=49,538	state5,cn=3	g2control12	startsnp=rs12562167	endsnp=rs7543634	conf=19.716
chr13:85615258-85644445	numsnp=15	length=29,188	state5,cn=3	g2control12	startsnp=rs10162200	endsnp=rs9575745	conf=15.869
chr14:105885987-105906073	numsnp=6	length=20,087	state5,cn=3	g2control12	startsnp=rs4983614	endsnp=rs8021311	conf=9.480
chr14:106645762-106949307	numsnp=8	length=303,546	state5,cn=3	g2control12	startsnp=rs12887976	endsnp=rs12590146	conf=8.781
chr14:24453366-24464730	numsnp=5	length=11,365	state2,cn=1	g2control12	startsnp=rs1957680	endsnp=rs3966044	conf=11.994
chr15:87832130-87870024	numsnp=13	length=37,895	state2,cn=1	g2control12	startsnp=rs16940074	endsnp=rs11073709	conf=38.755
chr16:1307676-1313637	numsnp=6	length=5,962	state5,cn=3	g2control12	startsnp=rs2242600	endsnp=rs11641981	conf=0.402
chr16:1784142-1842209	numsnp=26	length=58,068	state5,cn=3	g2control12	startsnp=rs8049415	endsnp=rs3751893	conf=30.507
chr16:676989-735921	numsnp=25	length=58,933	state5,cn=3	g2control12	startsnp=rs11639717	endsnp=rs763053	conf=28.064
chr16:88868252-88882257	numsnp=15	length=14,006	state5,cn=3	g2control12	startsnp=rs565211	endsnp=rs555812	conf=27.210
chr17:44165803-44350090	numsnp=20	length=184,288	state5,cn=3	g2control12	startsnp=rs17660132	endsnp=rs2532329	conf=27.933
chr19:1007353-1031212	numsnp=13	length=23,860	state5,cn=3	g2control12	startsnp=rs11085233	endsnp=rs7247087	conf=14.094
chr19:1122147-1132637	numsnp=8	length=10,491	state5,cn=3	g2control12	startsnp=rs2072280	endsnp=rs879983	conf=15.873
chr19:1218523-1235071	numsnp=6	length=16,549	state5,cn=3	g2control12	startsnp=rs2075604	endsnp=rs13346715	conf=11.007
chr19:22145147-22152182	numsnp=3	length=7,036	state5,cn=3	g2control12	startsnp=rs12608935	endsnp=rs2188971	conf=11.584
chr19:577665-588305	numsnp=14	length=10,641	state5,cn=3	g2control12	startsnp=rs28921985	endsnp=rs873634	conf=18.201
chr20:62038277-62053754	numsnp=7	length=15,478	state5,cn=3	g2control12	startsnp=rs1801475	endsnp=rs3893041	conf=12.038
chr20:62147896-62200860	numsnp=27	length=52,965	state5,cn=3	g2control12	startsnp=rs6010952	endsnp=rs1757752	conf=21.453
chr2:164625342-164638458	numsnp=3	length=13,117	state5,cn=3	g2control12	startsnp=rs7559729	endsnp=rs2169219	conf=8.328
chr2:242634818-242752763	numsnp=18	length=117,946	state5,cn=3	g2control12	startsnp=rs28673102	endsnp=rs760133	conf=13.655
chr2:51909753-51928206	numsnp=11	length=18,454	state5,cn=3	g2control12	startsnp=rs4146703	endsnp=rs1028146	conf=16.134
chr2:78703629-78718429	numsnp=7	length=14,801	state2,cn=1	g2control12	startsnp=rs17015373	endsnp=rs6735382	conf=20.926
chr3:75428675-75605157	numsnp=7	length=176,483	state2,cn=1	g2control12	startsnp=rs4677005	endsnp=rs9830748	conf=33.640
chr3:77591572-77598943	numsnp=3	length=7,372	state5,cn=3	g2control12	startsnp=rs775767	endsnp=rs1666130	conf=11.861
chr4:44610348-44616723	numsnp=4	length=6,376	state5,cn=3	g2control12	startsnp=rs6844093	endsnp=rs1439365	conf=16.080
chr4:61771431-61809210	numsnp=10	length=37,780	state5,cn=3	g2control12	startsnp=rs1455280	endsnp=rs2631054	conf=18.147
chr4:64138341-64150666	numsnp=5	length=12,326	state2,cn=1	g2control12	startsnp=rs10050111	endsnp=rs17083582	conf=17.780
chr7:13433240-13445967	numsnp=10	length=12,728	state5,cn=3	g2control12	startsnp=rs2436219	endsnp=rs2723419	conf=20.691
chr7:1458931-1497762	numsnp=11	length=38,832	state5,cn=3	g2control12	startsnp=rs10231967	endsnp=rs10229642	conf=17.180
chr7:44935-63494	numsnp=10	length=18,560	state5,cn=3	g2control12	startsnp=rs7456436	endsnp=rs6964622	conf=34.108
chr8:143806896-143808951	numsnp=3	length=2,056	state5,cn=3	g2control12	startsnp=rs2585140	endsnp=rs2585138	conf=1.971
chr8:144656187-144687092	numsnp=17	length=30,906	state5,cn=3	g2control12	startsnp=rs12546272	endsnp=rs896962	conf=28.119
chr8:4580814-4582949	numsnp=4	length=2,136	state5,cn=3	g2control12	startsnp=rs1673272	endsnp=rs12676322	conf=14.678
chr8:8094406-8145609	numsnp=19	length=51,204	state5,cn=3	g2control12	startsnp=rs2945251	endsnp=rs2980426	conf=48.391
chr9:136175051-136184598	numsnp=5	length=9,548	state5,cn=3	g2control12	startsnp=rs624960	endsnp=rs17150319	conf=4.832
chr9:139552461-139660402	numsnp=31	length=107,942	state5,cn=3	g2control12	startsnp=rs4880117	endsnp=rs4880142	conf=40.065
chr9:139735232-139756883	numsnp=9	length=21,652	state5,cn=3	g2control12	startsnp=rs12001160	endsnp=rs12550889	conf=16.033
chr9:139842262-139977963	numsnp=56	length=135,702	state5,cn=3	g2control12	startsnp=rs1879011	endsnp=rs10119378	conf=29.048
chr9:140075719-140093188	numsnp=8	length=17,470	state5,cn=3	g2control12	startsnp=rs28451678	endsnp=rs4880220	conf=14.764
chr9:140200755-140221582	numsnp=7	length=20,828	state5,cn=3	g2control12	startsnp=rs28719051	endsnp=rs7027646	conf=12.076
chr9:25432727-25457130	numsnp=9	length=24,404	state5,cn=3	g2control12	startsnp=rs13287690	endsnp=rs10966921	conf=14.175
chr1:1138913-1288823	numsnp=46	length=149,911	state5,cn=3	g2control13	startsnp=rs3819001	endsnp=rs35594154	conf=46.025
chr11:2047640-2049317	numsnp=3	length=1,678	state5,cn=3	g2control13	startsnp=rs12282459	endsnp=rs11042301	conf=9.817
chr11:392953-408352	numsnp=10	length=15,400	state5,cn=3	g2control13	startsnp=rs12788610	endsnp=rs7396562	conf=14.305
chr11:529967-567391	numsnp=16	length=37,425	state5,cn=3	g2control13	startsnp=rs12577324	endsnp=rs7927267	conf=17.373
chr11:830670-898344	numsnp=40	length=67,675	state5,cn=3	g2control13	startsnp=rs4075289	endsnp=rs7946095	conf=19.320
chr11:88372708-88380551	numsnp=6	length=7,844	state2,cn=1	g2control13	startsnp=rs17770573	endsnp=rs7396702	conf=30.330
chr1:212999701-213020221	numsnp=8	length=20,521	state2,cn=1	g2control13	startsnp=rs10746436	endsnp=rs10864007	conf=22.766
chr12:22607819-22647856	numsnp=7	length=40,038	state5,cn=3	g2control13	startsnp=rs6487304	endsnp=rs10505879	conf=9.964
chr1:245636915-245647726	numsnp=7	length=10,812	state2,cn=1	g2control13	startsnp=rs6428922	endsnp=rs7523252	conf=24.638
chr12:87447757-87479405	numsnp=6	length=31,649	state5,cn=3	g2control13	startsnp=rs12422524	endsnp=rs10858549	conf=6.004
chr13:35752925-35768789	numsnp=3	length=15,865	state5,cn=3	g2control13	startsnp=rs17068341	endsnp=rs17051917	conf=4.213
chr1:3381698-3421897	numsnp=12	length=40,200	state5,cn=3	g2control13	startsnp=rs12562167	endsnp=rs2821008	conf=11.290
chr13:58593657-58599031	numsnp=3	length=5,375	state2,cn=1	g2control13	startsnp=rs9527754	endsnp=rs7323404	conf=15.102
chr13:85578989-85631841	numsnp=24	length=52,853	state5,cn=3	g2control13	startsnp=rs17079019	endsnp=rs9566006	conf=14.389
chr14:105243931-105268228	numsnp=7	length=24,298	state5,cn=3	g2control13	startsnp=rs11849304	endsnp=rs4983387	conf=9.100
chr14:105673692-105715515	numsnp=12	length=41,824	state5,cn=3	g2control13	startsnp=rs7159235	endsnp=rs2816605	conf=15.493
chr14:106645762-106949307	numsnp=8	length=303,546	state5,cn=3	g2control13	startsnp=rs12887976	endsnp=rs12590146	conf=11.636
chr14:20213937-20420338	numsnp=12	length=206,402	state5,cn=3	g2control13	startsnp=rs17114296	endsnp=rs3898026	conf=21.537
chr15:24594816-24668007	numsnp=7	length=73,192	state5,cn=3	g2control13	startsnp=rs2883496	endsnp=rs7174746	conf=16.861
chr16:1255545-1325971	numsnp=33	length=70,427	state5,cn=3	g2control13	startsnp=rs2745167	endsnp=rs1962736	conf=18.210
chr16:1486875-1496005	numsnp=5	length=9,131	state5,cn=3	g2control13	startsnp=rs3751894	endsnp=rs10903009	conf=0.000
chr16:1814391-1827836	numsnp=8	length=13,446	state5,cn=3	g2control13	startsnp=rs2294618	endsnp=rs1178432	conf=8.267
chr16:2284764-2296851	numsnp=7	length=12,088	state5,cn=3	g2control13	startsnp=rs2302584	endsnp=rs3803695	conf=10.155
chr16:538565-685708	numsnp=29	length=147,144	state5,cn=3	g2control13	startsnp=rs754295	endsnp=rs13335061	conf=27.678
chr17:73581599-73627539	numsnp=25	length=45,941	state5,cn=3	g2control13	startsnp=rs9910321	endsnp=rs820196	conf=12.473
chr18:28968371-29041734	numsnp=32	length=73,364	state5,cn=3	g2control13	startsnp=rs16959856	endsnp=rs3794924	conf=65.632
chr18:29203385-29207155	numsnp=5	length=3,771	state5,cn=3	g2control13	startsnp=rs17661341	endsnp=rs1026123	conf=5.800
chr19:3534842-3548313	numsnp=10	length=13,472	state5,cn=3	g2control13	startsnp=rs10155	endsnp=rs2240752	conf=13.894
chr20:25178119-25220536	numsnp=14	length=42,418	state5,cn=3	g2control13	startsnp=rs6050425	endsnp=rs8119343	conf=32.356
chr20:62038277-62053754	numsnp=7	length=15,478	state5,cn=3	g2control13	startsnp=rs1801475	endsnp=rs3893041	conf=11.810
chr20:62147896-62207862	numsnp=30	length=59,967	state5,cn=3	g2control13	startsnp=rs6010952	endsnp=rs2024946	conf=16.759
chr2:213187034-213191389	numsnp=7	length=4,356	state1,cn=0	g2control13	startsnp=rs10164675	endsnp=rs1505366	conf=34.654
chr3:162131408-162207853	numsnp=15	length=76,446	state5,cn=3	g2control13	startsnp=rs12636148	endsnp=rs6441500	conf=19.956
chr3:164375880-164384338	numsnp=5	length=8,459	state5,cn=3	g2control13	startsnp=rs16848471	endsnp=rs2722633	conf=13.432
chr3:85121573-85147735	numsnp=6	length=26,163	state5,cn=3	g2control13	startsnp=rs17022413	endsnp=rs4856561	conf=6.875
chr4:136074901-136111898	numsnp=9	length=36,998	state5,cn=3	g2control13	startsnp=rs2404639	endsnp=rs10519350	conf=13.209
chr4:20444781-20459118	numsnp=7	length=14,338	state5,cn=3	g2control13	startsnp=rs1473080	endsnp=rs11942897	conf=12.410
chr4:61771431-61832236	numsnp=15	length=60,806	state5,cn=3	g2control13	startsnp=rs1455280	endsnp=rs901388	conf=16.850
chr4:91989547-92009492	numsnp=4	length=19,946	state5,cn=3	g2control13	startsnp=rs10009574	endsnp=rs10023583	conf=4.175
chr5:8708019-8744557	numsnp=7	length=36,539	state2,cn=1	g2control13	startsnp=rs16881136	endsnp=rs2388355	conf=21.993
chr6:78972930-79029367	numsnp=7	length=56,438	state1,cn=0	g2control13	startsnp=rs818248	endsnp=rs9448361	conf=30.078
chr7:14378748-14391426	numsnp=7	length=12,679	state5,cn=3	g2control13	startsnp=rs2190671	endsnp=rs6971911	conf=14.941
chr8:144656187-144687092	numsnp=17	length=30,906	state5,cn=3	g2control13	startsnp=rs12546272	endsnp=rs896962	conf=19.140
chr8:145693720-145750506	numsnp=27	length=56,787	state5,cn=3	g2control13	startsnp=rs2250657	endsnp=rs9071	conf=17.849
chr8:15402936-15410250	numsnp=8	length=7,315	state2,cn=1	g2control13	startsnp=rs1346593	endsnp=rs7010988	conf=15.392
chr8:4574531-4582949	numsnp=9	length=8,419	state5,cn=3	g2control13	startsnp=rs1673267	endsnp=rs12676322	conf=15.016
chr9:137292505-137304915	numsnp=10	length=12,411	state5,cn=3	g2control13	startsnp=rs6537998	endsnp=rs3118529	conf=14.627
chr9:139220876-139254805	numsnp=11	length=33,930	state5,cn=3	g2control13	startsnp=rs28661870	endsnp=rs11145937	conf=19.868
chr9:139517440-139522101	numsnp=5	length=4,662	state6,cn=4	g2control13	startsnp=rs4880107	endsnp=rs914737	conf=14.861
chr9:139552461-139643023	numsnp=26	length=90,563	state5,cn=3	g2control13	startsnp=rs4880117	endsnp=rs1360879	conf=30.600
chr9:139737804-139756883	numsnp=7	length=19,080	state5,cn=3	g2control13	startsnp=rs12554208	endsnp=rs12550889	conf=10.723
chr9:139873436-139972322	numsnp=42	length=98,887	state5,cn=3	g2control13	startsnp=rs35556170	endsnp=rs4073309	conf=28.287
chr10:22209221-22218773	numsnp=4	length=9,553	state5,cn=3	g2control14	startsnp=rs1510994	endsnp=rs2807983	conf=11.069
chr10:42436301-42509794	numsnp=6	length=73,494	state2,cn=1	g2control14	startsnp=rs10909011	endsnp=rs1818809	conf=11.486
chr1:121164607-121289118	numsnp=10	length=124,512	state5,cn=3	g2control14	startsnp=rs6683357	endsnp=rs2222371	conf=14.863
chr1:1227897-1273116	numsnp=17	length=45,220	state5,cn=3	g2control14	startsnp=rs3737721	endsnp=rs307371	conf=22.748
chr11:48864169-48889126	numsnp=3	length=24,958	state2,cn=1	g2control14	startsnp=rs8189127	endsnp=rs11040106	conf=8.698
chr11:828916-924904	numsnp=48	length=95,989	state5,cn=3	g2control14	startsnp=rs7126805	endsnp=rs10794342	conf=27.442
chr12:34642579-34721899	numsnp=5	length=79,321	state2,cn=1	g2control14	startsnp=rs9795581	endsnp=rs9705402	conf=15.528
chr12:38072773-38359611	numsnp=17	length=286,839	state2,cn=1	g2control14	startsnp=rs10747823	endsnp=rs11520277	conf=24.584
chr12:40872089-40875963	numsnp=6	length=3,875	state2,cn=1	g2control14	startsnp=rs11176808	endsnp=rs4768268	conf=16.764
chr1:3155102-3200376	numsnp=16	length=45,275	state5,cn=3	g2control14	startsnp=rs2249336	endsnp=rs13374621	conf=15.691
chr1:3381698-3431235	numsnp=14	length=49,538	state5,cn=3	g2control14	startsnp=rs12562167	endsnp=rs7543634	conf=15.971
chr13:61975410-61984781	numsnp=5	length=9,372	state5,cn=3	g2control14	startsnp=rs9528332	endsnp=rs3829388	conf=17.709
chr13:69343101-69349816	numsnp=6	length=6,716	state5,cn=3	g2control14	startsnp=rs4597193	endsnp=rs7983662	conf=14.828
chr14:105660766-105685865	numsnp=10	length=25,100	state5,cn=3	g2control14	startsnp=rs8017698	endsnp=rs8020454	conf=14.493
chr14:106645762-106949307	numsnp=8	length=303,546	state5,cn=3	g2control14	startsnp=rs12887976	endsnp=rs12590146	conf=3.723
chr16:1025983-1052943	numsnp=19	length=26,961	state5,cn=3	g2control14	startsnp=rs2382948	endsnp=rs606198	conf=14.878
chr17:44165803-44350090	numsnp=20	length=184,288	state5,cn=3	g2control14	startsnp=rs17660132	endsnp=rs2532329	conf=27.208
chr19:1122147-1127876	numsnp=7	length=5,730	state5,cn=3	g2control14	startsnp=rs2072280	endsnp=rs2074918	conf=13.911
chr19:1827565-1876566	numsnp=11	length=49,002	state5,cn=3	g2control14	startsnp=rs10415018	endsnp=rs10414308	conf=18.056
chr19:2043271-2059585	numsnp=8	length=16,315	state5,cn=3	g2control14	startsnp=rs2302585	endsnp=rs10404242	conf=13.789
chr19:27763440-28079145	numsnp=19	length=315,706	state2,cn=1	g2control14	startsnp=rs12981140	endsnp=rs8189845	conf=17.848
chr19:39366434-39369369	numsnp=6	length=2,936	state5,cn=3	g2control14	startsnp=rs10424892	endsnp=rs2015	conf=21.729
chr20:62147896-62176133	numsnp=16	length=28,238	state5,cn=3	g2control14	startsnp=rs6010952	endsnp=rs6090449	conf=12.997
chr2:184797826-184802609	numsnp=5	length=4,784	state2,cn=1	g2control14	startsnp=rs1817567	endsnp=rs12466174	conf=11.972
chr3:7089629-7093694	numsnp=6	length=4,066	state5,cn=3	g2control14	startsnp=rs10510344	endsnp=rs17046734	conf=11.274
chr3:76992952-77003543	numsnp=4	length=10,592	state5,cn=3	g2control14	startsnp=rs9858491	endsnp=rs9850420	conf=13.764
chr5:25698030-25723615	numsnp=9	length=25,586	state5,cn=3	g2control14	startsnp=rs1678761	endsnp=rs10473762	conf=15.203
chr6:31964330-32007553	numsnp=8	length=43,224	state5,cn=3	g2control14	startsnp=rs28357076	endsnp=rs6457	conf=11.999
chr6:67017494-67031835	numsnp=6	length=14,342	state2,cn=1	g2control14	startsnp=rs7773946	endsnp=rs3914324	conf=23.641
chr7:61852895-62458262	numsnp=23	length=605,368	state2,cn=1	g2control14	startsnp=rs1840518	endsnp=rs4718557	conf=33.143
chr7:75155747-75222070	numsnp=26	length=66,324	state2,cn=1	g2control14	startsnp=rs711302	endsnp=rs807874	conf=51.520
chr8:43599724-43791691	numsnp=9	length=191,968	state2,cn=1	g2control14	startsnp=rs10090034	endsnp=rs10958798	conf=13.485
chr8:52486885-52516170	numsnp=11	length=29,286	state5,cn=3	g2control14	startsnp=rs6985833	endsnp=rs11990982	conf=15.724
chr9:105207670-105219505	numsnp=5	length=11,836	state5,cn=3	g2control14	startsnp=rs4410962	endsnp=rs10760894	conf=19.770
chr9:139234512-139295282	numsnp=30	length=60,771	state5,cn=3	g2control14	startsnp=rs28536668	endsnp=rs3124994	conf=23.924
chr9:139534703-139590934	numsnp=14	length=56,232	state5,cn=3	g2control14	startsnp=rs10747029	endsnp=rs4880127	conf=13.373
chr9:139841558-139972322	numsnp=54	length=130,765	state5,cn=3	g2control14	startsnp=rs884112	endsnp=rs4073309	conf=34.852
chr9:29516586-29520544	numsnp=3	length=3,959	state5,cn=3	g2control14	startsnp=rs571210	endsnp=rs603216	conf=5.774
chr10:45248254-45359483	numsnp=35	length=111,230	state5,cn=3	g2control15	startsnp=rs10900108	endsnp=rs6593445	conf=108.989
chr11:42968875-42973253	numsnp=5	length=4,379	state5,cn=3	g2control15	startsnp=rs2046769	endsnp=rs10837979	conf=14.557
chr11:54835203-54974693	numsnp=3	length=139,491	state2,cn=1	g2control15	startsnp=rs4540846	endsnp=rs2571184	conf=14.278
chr12:30237954-30243473	numsnp=4	length=5,520	state2,cn=1	g2control15	startsnp=rs16935372	endsnp=rs12811865	conf=18.808
chr12:40872089-40875963	numsnp=6	length=3,875	state2,cn=1	g2control15	startsnp=rs11176808	endsnp=rs4768268	conf=11.737
chr1:245636915-245647726	numsnp=7	length=10,812	state2,cn=1	g2control15	startsnp=rs6428922	endsnp=rs7523252	conf=17.198
chr18:66747568-66755508	numsnp=10	length=7,941	state2,cn=1	g2control15	startsnp=rs11876036	endsnp=rs9957606	conf=36.503
chr19:36572564-36574798	numsnp=3	length=2,235	state5,cn=3	g2control15	startsnp=rs7246292	endsnp=rs757223	conf=7.465
chr19:41210637-41240312	numsnp=10	length=29,676	state5,cn=3	g2control15	startsnp=rs10417325	endsnp=rs7248468	conf=26.101
chr2:159723506-159727067	numsnp=3	length=3,562	state2,cn=1	g2control15	startsnp=rs6757197	endsnp=rs13016415	conf=12.595
chr3:181490205-181498753	numsnp=3	length=8,549	state5,cn=3	g2control15	startsnp=rs16832650	endsnp=rs17540772	conf=8.118
chr3:67900989-67922346	numsnp=6	length=21,358	state2,cn=1	g2control15	startsnp=rs4373077	endsnp=rs7618552	conf=19.448
chr7:18113008-18150005	numsnp=4	length=36,998	state2,cn=1	g2control15	startsnp=rs2731568	endsnp=rs1540882	conf=17.372
chr10:134244680-134277154	numsnp=9	length=32,475	state5,cn=3	g2control16	startsnp=rs12262273	endsnp=rs7918074	conf=20.959
chr1:104153865-104155944	numsnp=3	length=2,080	state1,cn=0	g2control16	startsnp=rs35297534	endsnp=rs399967	conf=19.525
chr11:2048488-2057647	numsnp=4	length=9,160	state5,cn=3	g2control16	startsnp=rs4930144	endsnp=rs3858522	conf=9.103
chr1:1227897-1246972	numsnp=9	length=19,076	state5,cn=3	g2control16	startsnp=rs3737721	endsnp=rs3818448	conf=13.000
chr1:149039031-149201987	numsnp=7	length=162,957	state2,cn=1	g2control16	startsnp=rs11588033	endsnp=rs828486	conf=9.688
chr11:55370325-55427700	numsnp=9	length=57,376	state2,cn=1	g2control16	startsnp=rs7936139	endsnp=rs1479130	conf=14.974
chr11:66789861-66816507	numsnp=8	length=26,647	state5,cn=3	g2control16	startsnp=rs7930695	endsnp=rs3741190	conf=13.214
chr12:22618605-22647856	numsnp=6	length=29,252	state5,cn=3	g2control16	startsnp=rs12320963	endsnp=rs10505879	conf=12.091
chr12:34685375-34721899	numsnp=4	length=36,525	state2,cn=1	g2control16	startsnp=rs11053383	endsnp=rs9705402	conf=10.389
chr14:105673692-105685865	numsnp=9	length=12,174	state5,cn=3	g2control16	startsnp=rs7159235	endsnp=rs8020454	conf=8.215
chr15:34730758-34800595	numsnp=7	length=69,838	state2,cn=1	g2control16	startsnp=rs12439426	endsnp=rs4924714	conf=12.393
chr16:1307676-1313637	numsnp=6	length=5,962	state5,cn=3	g2control16	startsnp=rs2242600	endsnp=rs11641981	conf=7.730
chr16:83999817-84031722	numsnp=21	length=31,906	state5,cn=3	g2control16	startsnp=rs4782574	endsnp=rs2292328	conf=17.836
chr17:44165803-44189067	numsnp=7	length=23,265	state5,cn=3	g2control16	startsnp=rs17660132	endsnp=rs7225002	conf=23.212
chr17:44326245-44350090	numsnp=4	length=23,846	state5,cn=3	g2control16	startsnp=rs2463524	endsnp=rs2532329	conf=16.812
chr19:24461282-24562565	numsnp=7	length=101,284	state2,cn=1	g2control16	startsnp=rs2434844	endsnp=rs8187075	conf=13.152
chr19:27960006-28028663	numsnp=7	length=68,658	state2,cn=1	g2control16	startsnp=rs10410650	endsnp=rs2407396	conf=15.284
chr19:53521083-53552296	numsnp=10	length=31,214	state5,cn=3	g2control16	startsnp=rs10424938	endsnp=rs12151194	conf=34.425
chr5:107936020-107995317	numsnp=16	length=59,298	state5,cn=3	g2control16	startsnp=rs12517224	endsnp=rs13187102	conf=44.735
chr5:46228333-46252282	numsnp=3	length=23,950	state2,cn=1	g2control16	startsnp=rs7293466	endsnp=rs4128581	conf=10.346
chr5:59732614-59759657	numsnp=11	length=27,044	state5,cn=3	g2control16	startsnp=rs10045433	endsnp=rs26951	conf=30.831
chr6:29864497-29869110	numsnp=4	length=4,614	state2,cn=1	g2control16	startsnp=rs9348834	endsnp=rs4123016	conf=15.286
chr6:52623807-52662102	numsnp=15	length=38,296	state2,cn=1	g2control16	startsnp=rs2144698	endsnp=rs2608674	conf=55.898
chr7:75367376-75370368	numsnp=3	length=2,993	state5,cn=3	g2control16	startsnp=rs757359	endsnp=rs6978786	conf=11.497
chr8:5601191-5605087	numsnp=7	length=3,897	state2,cn=1	g2control16	startsnp=rs12543145	endsnp=rs1707413	conf=21.993
chr9:12352971-12356017	numsnp=3	length=3,047	state5,cn=3	g2control16	startsnp=rs10960616	endsnp=rs1331350	conf=8.104
chr9:127256223-127267689	numsnp=4	length=11,467	state5,cn=3	g2control16	startsnp=rs10114542	endsnp=rs3814134	conf=3.685
chr9:139511247-139570617	numsnp=20	length=59,371	state5,cn=3	g2control16	startsnp=rs7852910	endsnp=rs10217363	conf=15.584
chr9:1447011-1450428	numsnp=6	length=3,418	state2,cn=1	g2control16	startsnp=rs10122783	endsnp=rs7036822	conf=26.947
chr9:20083157-20101645	numsnp=8	length=18,489	state2,cn=1	g2control16	startsnp=rs3933328	endsnp=rs951303	conf=33.972
chr9:72100118-72115711	numsnp=7	length=15,594	state2,cn=1	g2control16	startsnp=rs12001157	endsnp=rs7043410	conf=15.217
chr10:78457588-78472104	numsnp=4	length=14,517	state2,cn=1	g2control17	startsnp=rs4979831	endsnp=rs7913345	conf=13.992
chr1:104153865-104155944	numsnp=3	length=2,080	state2,cn=1	g2control17	startsnp=rs35297534	endsnp=rs399967	conf=9.490
chr11:18949220-18956690	numsnp=4	length=7,471	state2,cn=1	g2control17	startsnp=rs7939600	endsnp=rs2004384	conf=17.588
chr13:69452276-69456954	numsnp=6	length=4,679	state5,cn=3	g2control17	startsnp=rs9564498	endsnp=rs9317737	conf=9.631
chr13:85526856-85542367	numsnp=9	length=15,512	state5,cn=3	g2control17	startsnp=rs12585411	endsnp=rs9546985	conf=13.913
chr14:106645762-106949307	numsnp=8	length=303,546	state5,cn=3	g2control17	startsnp=rs12887976	endsnp=rs12590146	conf=5.030
chr14:20691329-20716025	numsnp=18	length=24,697	state5,cn=3	g2control17	startsnp=rs9323692	endsnp=rs12894242	conf=52.244
chr14:22764839-22828889	numsnp=26	length=64,051	state2,cn=1	g2control17	startsnp=rs9323119	endsnp=rs2331662	conf=21.214
chr14:43537857-43560262	numsnp=7	length=22,406	state5,cn=3	g2control17	startsnp=rs2455981	endsnp=rs2455975	conf=5.894
chr16:88868252-88882257	numsnp=15	length=14,006	state5,cn=3	g2control17	startsnp=rs565211	endsnp=rs555812	conf=13.035
chr18:1908848-1973417	numsnp=34	length=64,570	state2,cn=1	g2control17	startsnp=rs12970397	endsnp=rs4797956	conf=80.681
chr20:62151315-62176133	numsnp=15	length=24,819	state5,cn=3	g2control17	startsnp=rs310622	endsnp=rs6090449	conf=13.920
chr3:90313394-90442925	numsnp=8	length=129,532	state5,cn=3	g2control17	startsnp=rs13327480	endsnp=rs2316653	conf=9.876
chr4:46038274-46055478	numsnp=7	length=17,205	state5,cn=3	g2control17	startsnp=rs10938423	endsnp=rs993677	conf=11.080
chr4:91989547-92009492	numsnp=4	length=19,946	state5,cn=3	g2control17	startsnp=rs10009574	endsnp=rs10023583	conf=8.915
chr4:99181521-99208603	numsnp=5	length=27,083	state5,cn=3	g2control17	startsnp=rs28478192	endsnp=rs10005811	conf=2.780
chr5:26509802-26534253	numsnp=5	length=24,452	state5,cn=3	g2control17	startsnp=rs6877069	endsnp=rs1428718	conf=4.127
chr7:52733291-52743803	numsnp=6	length=10,513	state5,cn=3	g2control17	startsnp=rs11762211	endsnp=rs12672075	conf=2.600
chr7:62035570-62047108	numsnp=3	length=11,539	state2,cn=1	g2control17	startsnp=rs2123572	endsnp=rs2198391	conf=14.193
chr7:62074781-62241041	numsnp=8	length=166,261	state5,cn=3	g2control17	startsnp=rs12669087	endsnp=rs13242011	conf=8.745
chr7:83191301-83219267	numsnp=6	length=27,967	state5,cn=3	g2control17	startsnp=rs17157828	endsnp=rs215311	conf=5.294
chr7:88572510-88580316	numsnp=5	length=7,807	state5,cn=3	g2control17	startsnp=rs4728793	endsnp=rs17165697	conf=0.560
chr8:84077412-84097208	numsnp=5	length=19,797	state5,cn=3	g2control17	startsnp=rs6991732	endsnp=rs12680888	conf=3.113
chr9:9829018-9852100	numsnp=10	length=23,083	state5,cn=3	g2control17	startsnp=rs10125401	endsnp=rs9407448	conf=11.583
chr11:51566909-51591253	numsnp=3	length=24,345	state2,cn=1	g2control18	startsnp=rs7479178	endsnp=rs4881847	conf=8.825
chr11:55370325-55437126	numsnp=11	length=66,802	state5,cn=3	g2control18	startsnp=rs7936139	endsnp=rs17498926	conf=9.605
chr12:80155600-80168660	numsnp=6	length=13,061	state5,cn=3	g2control18	startsnp=rs2491343	endsnp=rs3203905	conf=6.825
chr14:106645762-106949307	numsnp=8	length=303,546	state5,cn=3	g2control18	startsnp=rs12887976	endsnp=rs12590146	conf=4.413
chr16:55843252-55856717	numsnp=9	length=13,466	state5,cn=3	g2control18	startsnp=rs8192948	endsnp=rs4122238	conf=19.268
chr1:92240685-92247654	numsnp=5	length=6,970	state2,cn=1	g2control18	startsnp=rs4658265	endsnp=rs4658269	conf=19.507
chr20:14781684-14823472	numsnp=18	length=41,789	state2,cn=1	g2control18	startsnp=rs6135263	endsnp=rs407097	conf=55.144
chr20:59569516-59586563	numsnp=11	length=17,048	state5,cn=3	g2control18	startsnp=rs8114429	endsnp=rs6129003	conf=24.219
chr2:209033557-209050447	numsnp=8	length=16,891	state2,cn=1	g2control18	startsnp=rs7589531	endsnp=rs6710543	conf=13.297
chr2:38956947-38970130	numsnp=9	length=13,184	state5,cn=3	g2control18	startsnp=rs2272445	endsnp=rs7560670	conf=23.302
chr2:51926599-51926904	numsnp=5	length=306	state2,cn=1	g2control18	startsnp=rs11563267	endsnp=rs13022286	conf=16.792
chr3:173239453-173289281	numsnp=14	length=49,829	state5,cn=3	g2control18	startsnp=rs2901898	endsnp=rs9844612	conf=34.388
chr3:89402447-89417171	numsnp=7	length=14,725	state2,cn=1	g2control18	startsnp=rs2063589	endsnp=rs870899	conf=22.965
chr4:64138341-64150666	numsnp=5	length=12,326	state2,cn=1	g2control18	startsnp=rs10050111	endsnp=rs17083582	conf=16.373
chr5:180176497-180190328	numsnp=3	length=13,832	state5,cn=3	g2control18	startsnp=rs6886113	endsnp=rs10066216	conf=6.390
chr6:19045560-19048773	numsnp=3	length=3,214	state2,cn=1	g2control18	startsnp=rs12205362	endsnp=rs6459644	conf=13.510
chr7:38291851-38298285	numsnp=4	length=6,435	state5,cn=3	g2control18	startsnp=rs6954071	endsnp=rs28677126	conf=12.701
chr8:13711241-13804128	numsnp=53	length=92,888	state2,cn=1	g2control18	startsnp=rs1480859	endsnp=rs17118128	conf=205.498
chr8:19889125-19938044	numsnp=12	length=48,920	state2,cn=1	g2control18	startsnp=rs2178296	endsnp=rs12545731	conf=41.995
chr8:49089476-49093365	numsnp=3	length=3,890	state5,cn=3	g2control18	startsnp=rs4526384	endsnp=rs3934732	conf=7.212
chr8:9055708-9062490	numsnp=5	length=6,783	state2,cn=1	g2control18	startsnp=rs7826486	endsnp=rs2929470	conf=16.713
chr8:9313017-9315807	numsnp=5	length=2,791	state2,cn=1	g2control18	startsnp=rs6995907	endsnp=rs17150086	conf=19.477
chr10:68078481-68114481	numsnp=16	length=36,001	state2,cn=1	g2control19	startsnp=rs4297361	endsnp=rs12573282	conf=51.420
chr1:1163804-1288823	numsnp=36	length=125,020	state5,cn=3	g2control19	startsnp=rs7515488	endsnp=rs35594154	conf=27.426
chr1:149039031-149201987	numsnp=7	length=162,957	state2,cn=1	g2control19	startsnp=rs11588033	endsnp=rs828486	conf=10.975
chr11:51566909-51591253	numsnp=3	length=24,345	state2,cn=1	g2control19	startsnp=rs7479178	endsnp=rs4881847	conf=12.681
chr11:830670-840363	numsnp=26	length=9,694	state5,cn=3	g2control19	startsnp=rs4075289	endsnp=rs6591	conf=17.734
chr12:131216274-131219186	numsnp=6	length=2,913	state2,cn=1	g2control19	startsnp=rs715771	endsnp=rs1872868	conf=15.087
chr1:33690677-33694810	numsnp=4	length=4,134	state2,cn=1	g2control19	startsnp=rs6425808	endsnp=rs7540951	conf=17.279
chr1:3389727-3431235	numsnp=12	length=41,509	state5,cn=3	g2control19	startsnp=rs2185639	endsnp=rs7543634	conf=17.857
chr13:69344134-69349816	numsnp=5	length=5,683	state5,cn=3	g2control19	startsnp=rs7338774	endsnp=rs7983662	conf=7.734
chr14:20213937-20295510	numsnp=4	length=81,574	state5,cn=3	g2control19	startsnp=rs17114296	endsnp=rs7145672	conf=8.042
chr14:83719652-83725177	numsnp=4	length=5,526	state5,cn=3	g2control19	startsnp=rs1158800	endsnp=rs8020161	conf=12.615
chr14:86287347-86310164	numsnp=7	length=22,818	state2,cn=1	g2control19	startsnp=rs8015527	endsnp=rs6574857	conf=14.310
chr16:1814391-1842209	numsnp=18	length=27,819	state5,cn=3	g2control19	startsnp=rs2294618	endsnp=rs3751893	conf=19.181
chr16:88868252-88902183	numsnp=16	length=33,932	state5,cn=3	g2control19	startsnp=rs565211	endsnp=rs1064315	conf=15.060
chr19:53522100-53533161	numsnp=4	length=11,062	state5,cn=3	g2control19	startsnp=rs8109866	endsnp=rs2870438	conf=15.706
chr20:14781684-14823472	numsnp=18	length=41,789	state2,cn=1	g2control19	startsnp=rs6135263	endsnp=rs407097	conf=53.962
chr22:25732697-25914593	numsnp=40	length=181,897	state5,cn=3	g2control19	startsnp=rs8139746	endsnp=rs7288183	conf=69.612
chr2:242917734-243034519	numsnp=19	length=116,786	state2,cn=1	g2control19	startsnp=rs12987998	endsnp=rs4973649	conf=36.636
chr3:1872403-1895810	numsnp=13	length=23,408	state2,cn=1	g2control19	startsnp=rs12488941	endsnp=rs2029359	conf=34.172
chr3:195424739-195460550	numsnp=3	length=35,812	state5,cn=3	g2control19	startsnp=rs6765736	endsnp=rs2251330	conf=10.445
chr4:32071464-32101805	numsnp=4	length=30,342	state5,cn=3	g2control19	startsnp=rs6816357	endsnp=rs4568279	conf=10.899
chr6:32509357-32548464	numsnp=5	length=39,108	state5,cn=3	g2control19	startsnp=rs28772724	endsnp=rs3830135	conf=14.794
chr8:26866413-26901426	numsnp=13	length=35,014	state2,cn=1	g2control19	startsnp=rs10102518	endsnp=rs7459991	conf=36.752
chr8:3382982-3394133	numsnp=12	length=11,152	state2,cn=1	g2control19	startsnp=rs4413794	endsnp=rs17066348	conf=32.935
chr9:105202644-105214028	numsnp=5	length=11,385	state5,cn=3	g2control19	startsnp=rs16921686	endsnp=rs10990103	conf=13.507
chr9:139511247-139570617	numsnp=20	length=59,371	state5,cn=3	g2control19	startsnp=rs7852910	endsnp=rs10217363	conf=16.989
chr10:31166206-31245835	numsnp=15	length=79,630	state2,cn=1	g2control20	startsnp=rs10763849	endsnp=rs3011603	conf=45.372
chr10:39030136-39097912	numsnp=5	length=67,777	state5,cn=3	g2control20	startsnp=rs12256543	endsnp=rs7089520	conf=7.345
chr10:42356527-42509794	numsnp=7	length=153,268	state2,cn=1	g2control20	startsnp=rs12777917	endsnp=rs1818809	conf=12.511
chr10:42784973-42810976	numsnp=4	length=26,004	state2,cn=1	g2control20	startsnp=rs6606611	endsnp=rs12412635	conf=15.713
chr11:48747611-48942781	numsnp=10	length=195,171	state2,cn=1	g2control20	startsnp=rs2221557	endsnp=rs12293923	conf=22.414
chr11:50476268-51372036	numsnp=16	length=895,769	state2,cn=1	g2control20	startsnp=rs1608275	endsnp=rs554110	conf=35.140
chr11:54794237-54974693	numsnp=5	length=180,457	state2,cn=1	g2control20	startsnp=rs34944111	endsnp=rs2571184	conf=13.613
chr11:69328764-69340875	numsnp=5	length=12,112	state5,cn=3	g2control20	startsnp=rs614367	endsnp=rs12574080	conf=13.144
chr12:34685375-34721899	numsnp=4	length=36,525	state2,cn=1	g2control20	startsnp=rs11053383	endsnp=rs9705402	conf=16.551
chr12:38072773-38432009	numsnp=20	length=359,237	state2,cn=1	g2control20	startsnp=rs10747823	endsnp=rs1915393	conf=37.643
chr14:106645762-106949307	numsnp=8	length=303,546	state5,cn=3	g2control20	startsnp=rs12887976	endsnp=rs12590146	conf=7.599
chr14:58771632-58799361	numsnp=3	length=27,730	state2,cn=1	g2control20	startsnp=rs7155580	endsnp=rs941752	conf=10.430
chr16:34607359-34747045	numsnp=6	length=139,687	state5,cn=3	g2control20	startsnp=rs2160315	endsnp=rs12935733	conf=11.451
chr16:84026599-84029556	numsnp=8	length=2,958	state5,cn=3	g2control20	startsnp=rs41453147	endsnp=rs7342695	conf=12.653
chr19:21034968-21083947	numsnp=5	length=48,980	state2,cn=1	g2control20	startsnp=rs2545206	endsnp=rs10411296	conf=14.078
chr19:27763440-28023764	numsnp=13	length=260,325	state2,cn=1	g2control20	startsnp=rs12981140	endsnp=rs2407394	conf=25.990
chr21:23655900-23661835	numsnp=4	length=5,936	state2,cn=1	g2control20	startsnp=rs1007436	endsnp=rs2827346	conf=16.918
chr2:38956947-38970130	numsnp=9	length=13,184	state5,cn=3	g2control20	startsnp=rs2272445	endsnp=rs7560670	conf=25.487
chr3:10049287-10085035	numsnp=4	length=35,749	state5,cn=3	g2control20	startsnp=rs2272118	endsnp=rs803335	conf=17.391
chr3:128391789-128412024	numsnp=4	length=20,236	state5,cn=3	g2control20	startsnp=rs6806687	endsnp=rs6785206	conf=13.526
chr3:143421221-143422775	numsnp=4	length=1,555	state2,cn=1	g2control20	startsnp=rs1900645	endsnp=rs11927652	conf=15.498
chr3:148964692-148967335	numsnp=6	length=2,644	state1,cn=0	g2control20	startsnp=rs7618020	endsnp=rs7624706	conf=27.076
chr3:75428675-75605157	numsnp=7	length=176,483	state2,cn=1	g2control20	startsnp=rs4677005	endsnp=rs9830748	conf=23.003
chr4:161062144-161071059	numsnp=6	length=8,916	state2,cn=1	g2control20	startsnp=rs1013340	endsnp=rs10084990	conf=24.489
chr5:111942769-111943552	numsnp=3	length=784	state2,cn=1	g2control20	startsnp=rs12516949	endsnp=rs11743216	conf=15.460
chr5:113160490-113171928	numsnp=8	length=11,439	state2,cn=1	g2control20	startsnp=rs1482358	endsnp=rs13189273	conf=41.062
chr5:45988948-49522346	numsnp=24	length=3,533,399	state2,cn=1	g2control20	startsnp=rs4404688	endsnp=rs559096	conf=62.634
chr6:32005904-32007553	numsnp=6	length=1,650	state5,cn=3	g2control20	startsnp=rs3130677	endsnp=rs6457	conf=13.363
chr7:155056302-155073666	numsnp=10	length=17,365	state2,cn=1	g2control20	startsnp=rs6963411	endsnp=rs10252401	conf=18.699
chr8:115641238-115642408	numsnp=3	length=1,171	state2,cn=1	g2control20	startsnp=rs1156022	endsnp=rs6469535	conf=12.939
chr8:15402936-15410250	numsnp=8	length=7,315	state2,cn=1	g2control20	startsnp=rs1346593	endsnp=rs7010988	conf=27.832
chr8:43447235-43791691	numsnp=15	length=344,457	state2,cn=1	g2control20	startsnp=rs7463498	endsnp=rs10958798	conf=13.714
chr11:18949220-18956690	numsnp=4	length=7,471	state2,cn=1	g2control21	startsnp=rs7939600	endsnp=rs2004384	conf=17.894
chr11:48747611-48889126	numsnp=8	length=141,516	state2,cn=1	g2control21	startsnp=rs2221557	endsnp=rs11040106	conf=14.796
chr12:25648676-25654445	numsnp=7	length=5,770	state2,cn=1	g2control21	startsnp=rs16928950	endsnp=rs16928967	conf=28.286
chr12:31266287-31385094	numsnp=24	length=118,808	state5,cn=3	g2control21	startsnp=rs4931434	endsnp=rs4931471	conf=59.729
chr12:34685375-34721899	numsnp=4	length=36,525	state2,cn=1	g2control21	startsnp=rs11053383	endsnp=rs9705402	conf=12.000
chr12:38072773-38228251	numsnp=12	length=155,479	state2,cn=1	g2control21	startsnp=rs10747823	endsnp=rs12312109	conf=20.733
chr12:40875351-40875963	numsnp=3	length=613	state1,cn=0	g2control21	startsnp=rs2251431	endsnp=rs4768268	conf=12.243
chr13:43475191-43524816	numsnp=25	length=49,626	state5,cn=3	g2control21	startsnp=rs9533297	endsnp=rs9315974	conf=43.717
chr14:106645762-106949307	numsnp=8	length=303,546	state5,cn=3	g2control21	startsnp=rs12887976	endsnp=rs12590146	conf=10.693
chr14:22778937-22828889	numsnp=18	length=49,953	state2,cn=1	g2control21	startsnp=rs8009381	endsnp=rs2331662	conf=29.116
chr16:34607359-34766518	numsnp=8	length=159,160	state5,cn=3	g2control21	startsnp=rs2160315	endsnp=rs11865574	conf=16.912
chr16:4833421-4833970	numsnp=3	length=550	state5,cn=3	g2control21	startsnp=rs7201715	endsnp=rs759991	conf=5.725
chr17:34443811-34468886	numsnp=17	length=25,076	state5,cn=3	g2control21	startsnp=rs4796154	endsnp=rs12942764	conf=35.264
chr17:44165803-44368212	numsnp=21	length=202,410	state5,cn=3	g2control21	startsnp=rs17660132	endsnp=rs2957297	conf=48.778
chr19:53521083-53552296	numsnp=10	length=31,214	state5,cn=3	g2control21	startsnp=rs10424938	endsnp=rs12151194	conf=27.312
chr19:54293641-54298576	numsnp=6	length=4,936	state5,cn=3	g2control21	startsnp=rs8103186	endsnp=rs10418264	conf=17.782
chr2:18016788-18027520	numsnp=4	length=10,733	state2,cn=1	g2control21	startsnp=rs4302214	endsnp=rs11096489	conf=15.292
chr2:213187034-213191389	numsnp=7	length=4,356	state2,cn=1	g2control21	startsnp=rs10164675	endsnp=rs1505366	conf=23.622
chr2:51926599-51926904	numsnp=5	length=306	state2,cn=1	g2control21	startsnp=rs11563267	endsnp=rs13022286	conf=20.445
chr2:99327311-99350109	numsnp=3	length=22,799	state2,cn=1	g2control21	startsnp=rs10196218	endsnp=rs1016124	conf=11.730
chr5:70305696-70307464	numsnp=4	length=1,769	state5,cn=3	g2control21	startsnp=rs28538463	endsnp=rs4976210	conf=3.702
chr6:78972930-79029367	numsnp=7	length=56,438	state5,cn=3	g2control21	startsnp=rs818248	endsnp=rs9448361	conf=13.448
chr7:38291851-38298285	numsnp=4	length=6,435	state5,cn=3	g2control21	startsnp=rs6954071	endsnp=rs28677126	conf=8.967
chr7:38319339-38323485	numsnp=4	length=4,147	state2,cn=1	g2control21	startsnp=rs2240826	endsnp=rs1546834	conf=12.359
chr7:62035570-62413547	numsnp=19	length=377,978	state2,cn=1	g2control21	startsnp=rs2123572	endsnp=rs2119445	conf=27.887
chr8:115641238-115642408	numsnp=3	length=1,171	state2,cn=1	g2control21	startsnp=rs1156022	endsnp=rs6469535	conf=11.868
chr10:42356527-42444619	numsnp=3	length=88,093	state1,cn=0	g2control22	startsnp=rs12777917	endsnp=rs9663145	conf=2.898
chr10:42467126-42495328	numsnp=3	length=28,203	state2,cn=1	g2control22	startsnp=rs11528759	endsnp=rs10908977	conf=7.168
chr10:82885541-82890180	numsnp=4	length=4,640	state2,cn=1	g2control22	startsnp=rs11188500	endsnp=rs1819578	conf=16.175
chr11:3827301-3841463	numsnp=5	length=14,163	state2,cn=1	g2control22	startsnp=rs10767612	endsnp=rs7120836	conf=22.120
chr11:50487842-50697498	numsnp=12	length=209,657	state2,cn=1	g2control22	startsnp=rs1608268	endsnp=rs2313927	conf=17.170
chr11:542844-567391	numsnp=11	length=24,548	state5,cn=3	g2control22	startsnp=rs2894649	endsnp=rs7927267	conf=14.866
chr11:66623179-66626234	numsnp=3	length=3,056	state5,cn=3	g2control22	startsnp=rs12418114	endsnp=rs3741194	conf=5.254
chr11:81503992-81517261	numsnp=8	length=13,270	state2,cn=1	g2control22	startsnp=rs7947005	endsnp=rs12293984	conf=24.232
chr12:33302438-33305855	numsnp=4	length=3,418	state2,cn=1	g2control22	startsnp=rs10772040	endsnp=rs2166256	conf=15.970
chr12:38094338-38120936	numsnp=3	length=26,599	state2,cn=1	g2control22	startsnp=rs2204849	endsnp=rs1663281	conf=3.645
chr12:40873251-40875963	numsnp=4	length=2,713	state2,cn=1	g2control22	startsnp=rs2588400	endsnp=rs4768268	conf=18.303
chr14:105673692-105685865	numsnp=9	length=12,174	state5,cn=3	g2control22	startsnp=rs7159235	endsnp=rs8020454	conf=14.054
chr14:106645762-106949307	numsnp=8	length=303,546	state5,cn=3	g2control22	startsnp=rs12887976	endsnp=rs12590146	conf=13.356
chr14:20533972-20549093	numsnp=5	length=15,122	state2,cn=1	g2control22	startsnp=rs2262356	endsnp=rs1959650	conf=13.821
chr19:24487350-28023764	numsnp=18	length=3,536,415	state2,cn=1	g2control22	startsnp=rs8189856	endsnp=rs2407394	conf=32.413
chr21:20057919-20078424	numsnp=5	length=20,506	state5,cn=3	g2control22	startsnp=rs17455613	endsnp=rs2825011	conf=14.406
chr3:162131408-162142475	numsnp=6	length=11,068	state2,cn=1	g2control22	startsnp=rs12636148	endsnp=rs6803545	conf=21.120
chr3:53033295-53035044	numsnp=3	length=1,750	state2,cn=1	g2control22	startsnp=rs2564919	endsnp=rs2581792	conf=13.930
chr3:75428675-75803471	numsnp=9	length=374,797	state2,cn=1	g2control22	startsnp=rs4677005	endsnp=rs3887345	conf=26.596
chr3:8833878-8857963	numsnp=11	length=24,086	state5,cn=3	g2control22	startsnp=rs237852	endsnp=rs2241330	conf=28.245
chr3:90402558-90442925	numsnp=5	length=40,368	state2,cn=1	g2control22	startsnp=rs9856545	endsnp=rs2316653	conf=14.981
chr4:64138341-64150666	numsnp=5	length=12,326	state2,cn=1	g2control22	startsnp=rs10050111	endsnp=rs17083582	conf=13.294
chr6:145185269-145187154	numsnp=4	length=1,886	state2,cn=1	g2control22	startsnp=rs1933752	endsnp=rs2153112	conf=15.565
chr6:31219869-31228972	numsnp=9	length=9,104	state2,cn=1	g2control22	startsnp=rs9264179	endsnp=rs2524121	conf=22.031
chr7:141774290-141782731	numsnp=4	length=8,442	state2,cn=1	g2control22	startsnp=rs4281037	endsnp=rs10275642	conf=11.591
chr7:3611608-3618143	numsnp=5	length=6,536	state2,cn=1	g2control22	startsnp=rs9791502	endsnp=rs10238338	conf=14.031
chr8:115641238-115642408	numsnp=3	length=1,171	state2,cn=1	g2control22	startsnp=rs1156022	endsnp=rs6469535	conf=15.065
chr8:4919521-4924379	numsnp=4	length=4,859	state5,cn=3	g2control22	startsnp=rs2168055	endsnp=rs17072200	conf=14.208
chr10:56972812-56996554	numsnp=7	length=23,743	state5,cn=3	g2control23	startsnp=rs2247977	endsnp=rs17611966	conf=15.225
chr10:90940003-90945756	numsnp=4	length=5,754	state2,cn=1	g2control23	startsnp=rs2841031	endsnp=rs10509567	conf=13.333
chr1:1210471-1288823	numsnp=25	length=78,353	state5,cn=3	g2control23	startsnp=rs11260577	endsnp=rs35594154	conf=23.209
chr1:12866590-12913896	numsnp=9	length=47,307	state5,cn=3	g2control23	startsnp=rs848428	endsnp=rs11810835	conf=29.644
chr11:81503992-81517261	numsnp=8	length=13,270	state2,cn=1	g2control23	startsnp=rs7947005	endsnp=rs12293984	conf=24.882
chr11:828916-840363	numsnp=28	length=11,448	state5,cn=3	g2control23	startsnp=rs7126805	endsnp=rs6591	conf=19.749
chr12:19432884-19469320	numsnp=9	length=36,437	state5,cn=3	g2control23	startsnp=rs11044475	endsnp=rs12817672	conf=13.087
chr13:61975410-61982338	numsnp=4	length=6,929	state5,cn=3	g2control23	startsnp=rs9528332	endsnp=rs9539156	conf=10.477
chr13:69253102-69267981	numsnp=6	length=14,880	state2,cn=1	g2control23	startsnp=rs287418	endsnp=rs287437	conf=27.037
chr13:70733844-70756313	numsnp=8	length=22,470	state5,cn=3	g2control23	startsnp=rs669311	endsnp=rs2479924	conf=17.462
chr14:106645762-106949307	numsnp=8	length=303,546	state5,cn=3	g2control23	startsnp=rs12887976	endsnp=rs12590146	conf=9.637
chr15:45438537-45459564	numsnp=12	length=21,028	state5,cn=3	g2control23	startsnp=rs1648305	endsnp=rs1629906	conf=34.001
chr16:1858069-1988617	numsnp=41	length=130,549	state5,cn=3	g2control23	startsnp=rs1028590	endsnp=rs4987018	conf=66.996
chr16:89234948-89261482	numsnp=8	length=26,535	state5,cn=3	g2control23	startsnp=rs12922670	endsnp=rs2270416	conf=10.624
chr17:44169808-44368212	numsnp=20	length=198,405	state5,cn=3	g2control23	startsnp=rs9904280	endsnp=rs2957297	conf=26.100
chr17:77365534-77392001	numsnp=27	length=26,468	state5,cn=3	g2control23	startsnp=rs8079646	endsnp=rs1106281	conf=67.153
chr18:69748062-69815113	numsnp=16	length=67,052	state2,cn=1	g2control23	startsnp=rs17085516	endsnp=rs10514040	conf=48.098
chr19:54720896-54736320	numsnp=7	length=15,425	state5,cn=3	g2control23	startsnp=rs3745410	endsnp=rs4575638	conf=20.201
chr2:51272375-51294096	numsnp=7	length=21,722	state5,cn=3	g2control23	startsnp=rs11889192	endsnp=rs988982	conf=9.979
chr2:51926599-51926904	numsnp=5	length=306	state2,cn=1	g2control23	startsnp=rs11563267	endsnp=rs13022286	conf=15.540
chr3:162131408-162142475	numsnp=6	length=11,068	state2,cn=1	g2control23	startsnp=rs12636148	endsnp=rs6803545	conf=15.419
chr5:104435148-104501134	numsnp=20	length=65,987	state2,cn=1	g2control23	startsnp=rs4476696	endsnp=rs10479311	conf=62.217
chr5:113327484-113330738	numsnp=3	length=3,255	state2,cn=1	g2control23	startsnp=rs2974558	endsnp=rs1487220	conf=13.109
chr5:46228333-46252282	numsnp=3	length=23,950	state2,cn=1	g2control23	startsnp=rs7293466	endsnp=rs4128581	conf=9.707
chr6:126897969-126936235	numsnp=3	length=38,267	state5,cn=3	g2control23	startsnp=rs3861455	endsnp=rs7738836	conf=12.118
chr6:69687698-69690567	numsnp=4	length=2,870	state2,cn=1	g2control23	startsnp=rs1959407	endsnp=rs12665384	conf=15.682
chr7:61747794-62458262	numsnp=24	length=710,469	state2,cn=1	g2control23	startsnp=rs6960447	endsnp=rs4718557	conf=65.565
chr8:111055485-111064847	numsnp=5	length=9,363	state5,cn=3	g2control23	startsnp=rs1450757	endsnp=rs16880318	conf=13.176
chr9:32081117-32087232	numsnp=5	length=6,116	state5,cn=3	g2control23	startsnp=rs10435795	endsnp=rs9886775	conf=12.346
chr10:135060864-135098830	numsnp=17	length=37,967	state5,cn=3	g2control24	startsnp=rs2185743	endsnp=rs3008335	conf=14.113
chr10:54016099-54016782	numsnp=3	length=684	state1,cn=0	g2control24	startsnp=rs7907343	endsnp=rs12569472	conf=18.102
chr11:1214349-1250488	numsnp=9	length=36,140	state5,cn=3	g2control24	startsnp=rs35705491	endsnp=rs2075859	conf=10.595
chr1:1210471-1288823	numsnp=25	length=78,353	state5,cn=3	g2control24	startsnp=rs11260577	endsnp=rs35594154	conf=25.871
chr1:21887290-21890386	numsnp=5	length=3,097	state5,cn=3	g2control24	startsnp=rs1767430	endsnp=rs1256335	conf=5.390
chr12:31266287-31406907	numsnp=34	length=140,621	state5,cn=3	g2control24	startsnp=rs4931434	endsnp=rs1025624	conf=42.451
chr12:34506279-34565016	numsnp=5	length=58,738	state5,cn=3	g2control24	startsnp=rs11053233	endsnp=rs7484787	conf=9.448
chr1:2351699-2366316	numsnp=10	length=14,618	state5,cn=3	g2control24	startsnp=rs3935659	endsnp=rs4648843	conf=8.045
chr1:3381698-3431235	numsnp=14	length=49,538	state5,cn=3	g2control24	startsnp=rs12562167	endsnp=rs7543634	conf=14.529
chr13:63992417-64000226	numsnp=5	length=7,810	state5,cn=3	g2control24	startsnp=rs9570863	endsnp=rs516441	conf=15.305
chr13:69247022-69267981	numsnp=7	length=20,960	state2,cn=1	g2control24	startsnp=rs287371	endsnp=rs287437	conf=21.240
chr14:105660766-105715515	numsnp=13	length=54,750	state5,cn=3	g2control24	startsnp=rs8017698	endsnp=rs2816605	conf=9.044
chr14:106645762-106949307	numsnp=8	length=303,546	state5,cn=3	g2control24	startsnp=rs12887976	endsnp=rs12590146	conf=10.932
chr15:76021834-76054333	numsnp=6	length=32,500	state5,cn=3	g2control24	startsnp=rs749161	endsnp=rs2290484	conf=14.532
chr16:1814391-1826302	numsnp=7	length=11,912	state5,cn=3	g2control24	startsnp=rs2294618	endsnp=rs2437732	conf=4.610
chr16:33795687-33918288	numsnp=3	length=122,602	state5,cn=3	g2control24	startsnp=rs2562077	endsnp=rs7187610	conf=6.492
chr16:618851-735921	numsnp=34	length=117,071	state5,cn=3	g2control24	startsnp=rs3760051	endsnp=rs763053	conf=24.975
chr16:75539436-75580985	numsnp=31	length=41,550	state5,cn=3	g2control24	startsnp=rs2550893	endsnp=rs6564265	conf=40.042
chr16:83999817-84034622	numsnp=24	length=34,806	state5,cn=3	g2control24	startsnp=rs4782574	endsnp=rs2292330	conf=26.679
chr16:88871908-88882257	numsnp=13	length=10,350	state5,cn=3	g2control24	startsnp=rs1834065	endsnp=rs555812	conf=7.404
chr16:89167094-89245955	numsnp=22	length=78,862	state5,cn=3	g2control24	startsnp=rs7188200	endsnp=rs2287358	conf=14.488
chr17:16900103-16922378	numsnp=8	length=22,276	state5,cn=3	g2control24	startsnp=rs34278206	endsnp=rs4985778	conf=11.924
chr18:63201728-63211552	numsnp=5	length=9,825	state5,cn=3	g2control24	startsnp=rs9957584	endsnp=rs8082744	conf=3.615
chr19:1218523-1250109	numsnp=11	length=31,587	state5,cn=3	g2control24	startsnp=rs2075604	endsnp=rs3746106	conf=13.536
chr19:1813805-1873720	numsnp=14	length=59,916	state5,cn=3	g2control24	startsnp=rs4807144	endsnp=rs11084914	conf=18.627
chr19:2280988-2282816	numsnp=4	length=1,829	state5,cn=3	g2control24	startsnp=rs11668489	endsnp=rs1476564	conf=0.730
chr20:59113601-59122693	numsnp=3	length=9,093	state2,cn=1	g2control24	startsnp=rs6027678	endsnp=rs1093452	conf=15.451
chr20:62038277-62053754	numsnp=7	length=15,478	state5,cn=3	g2control24	startsnp=rs1801475	endsnp=rs3893041	conf=0.000
chr20:62151315-62201784	numsnp=27	length=50,470	state5,cn=3	g2control24	startsnp=rs310622	endsnp=rs749079	conf=37.241
chr21:44837359-44839153	numsnp=4	length=1,795	state5,cn=3	g2control24	startsnp=rs2838300	endsnp=rs2838302	conf=0.611
chr2:17221404-17232378	numsnp=6	length=10,975	state2,cn=1	g2control24	startsnp=rs4538201	endsnp=rs1515972	conf=19.719
chr2:239025630-239071623	numsnp=15	length=45,994	state5,cn=3	g2control24	startsnp=rs11904159	endsnp=rs7564476	conf=16.906
chr22:49139792-49146299	numsnp=6	length=6,508	state5,cn=3	g2control24	startsnp=rs9628478	endsnp=rs695689	conf=16.493
chr5:44513809-44517392	numsnp=4	length=3,584	state5,cn=3	g2control24	startsnp=rs2128434	endsnp=rs922855	conf=2.978
chr7:110971919-110990633	numsnp=5	length=18,715	state2,cn=1	g2control24	startsnp=rs37637	endsnp=rs37651	conf=14.449
chr7:87537177-87564277	numsnp=5	length=27,101	state5,cn=3	g2control24	startsnp=rs2041049	endsnp=rs10239100	conf=8.477
chr8:144620183-144664594	numsnp=24	length=44,412	state5,cn=3	g2control24	startsnp=rs4874147	endsnp=rs3793368	conf=20.957
chr9:139240630-139261991	numsnp=16	length=21,362	state5,cn=3	g2control24	startsnp=rs28539249	endsnp=rs3812556	conf=20.297
chr9:139637087-139656706	numsnp=10	length=19,620	state5,cn=3	g2control24	startsnp=rs10870117	endsnp=rs2297723	conf=15.711
chr10:39030136-39097912	numsnp=5	length=67,777	state5,cn=3	g2control25	startsnp=rs12256543	endsnp=rs7089520	conf=9.766
chr1:104153865-104155944	numsnp=3	length=2,080	state2,cn=1	g2control25	startsnp=rs35297534	endsnp=rs399967	conf=11.810
chr11:83829316-83844790	numsnp=6	length=15,475	state5,cn=3	g2control25	startsnp=rs1894169	endsnp=rs1945825	conf=11.578
chr12:8352832-8379967	numsnp=3	length=27,136	state5,cn=3	g2control25	startsnp=rs12372630	endsnp=rs2953218	conf=13.055
chr14:106326623-106949307	numsnp=12	length=622,685	state5,cn=3	g2control25	startsnp=rs35622729	endsnp=rs12590146	conf=15.429
chr14:86287347-86310164	numsnp=7	length=22,818	state2,cn=1	g2control25	startsnp=rs8015527	endsnp=rs6574857	conf=16.772
chr15:84818871-84827966	numsnp=3	length=9,096	state5,cn=3	g2control25	startsnp=rs8037078	endsnp=rs4842939	conf=12.712
chr19:20835290-20989664	numsnp=28	length=154,375	state5,cn=3	g2control25	startsnp=rs10408387	endsnp=rs370551	conf=53.198
chr20:59569516-59586563	numsnp=11	length=17,048	state5,cn=3	g2control25	startsnp=rs8114429	endsnp=rs6129003	conf=27.212
chr3:119353185-119353893	numsnp=3	length=709	state2,cn=1	g2control25	startsnp=rs11921247	endsnp=rs16830097	conf=15.904
chr3:53033295-53035044	numsnp=3	length=1,750	state2,cn=1	g2control25	startsnp=rs2564919	endsnp=rs2581792	conf=16.090
chr4:35149660-35151237	numsnp=3	length=1,578	state2,cn=1	g2control25	startsnp=rs1023933	endsnp=rs13114204	conf=15.355
chr5:140253787-140261235	numsnp=5	length=7,449	state5,cn=3	g2control25	startsnp=rs11741879	endsnp=rs508730	conf=12.029
chr5:180176497-180190328	numsnp=3	length=13,832	state5,cn=3	g2control25	startsnp=rs6886113	endsnp=rs10066216	conf=0.000
chr6:104910848-104931257	numsnp=10	length=20,410	state5,cn=3	g2control25	startsnp=rs2084907	endsnp=rs6941140	conf=23.958
chr7:44935-68920	numsnp=13	length=23,986	state5,cn=3	g2control25	startsnp=rs7456436	endsnp=rs10272797	conf=34.296
chr8:42236108-42242192	numsnp=4	length=6,085	state5,cn=3	g2control25	startsnp=rs10097867	endsnp=rs16891273	conf=2.365
chr10:42794125-42810976	numsnp=3	length=16,852	state5,cn=3	g2control26	startsnp=rs10899976	endsnp=rs12412635	conf=0.000
chr1:104153865-104155944	numsnp=3	length=2,080	state2,cn=1	g2control26	startsnp=rs35297534	endsnp=rs399967	conf=13.049
chr11:48864169-48889126	numsnp=3	length=24,958	state2,cn=1	g2control26	startsnp=rs8189127	endsnp=rs11040106	conf=9.618
chr11:51566909-51591253	numsnp=3	length=24,345	state2,cn=1	g2control26	startsnp=rs7479178	endsnp=rs4881847	conf=12.649
chr11:54835203-54974693	numsnp=3	length=139,491	state2,cn=1	g2control26	startsnp=rs4540846	endsnp=rs2571184	conf=14.103
chr12:33302438-33305855	numsnp=4	length=3,418	state2,cn=1	g2control26	startsnp=rs10772040	endsnp=rs2166256	conf=20.592
chr1:31949720-31961711	numsnp=5	length=11,992	state2,cn=1	g2control26	startsnp=rs10914410	endsnp=rs4949212	conf=11.287
chr13:21728320-21732348	numsnp=6	length=4,029	state5,cn=3	g2control26	startsnp=rs1327179	endsnp=rs4111077	conf=14.878
chr14:105673692-105685865	numsnp=9	length=12,174	state5,cn=3	g2control26	startsnp=rs7159235	endsnp=rs8020454	conf=11.476
chr14:86458414-86481388	numsnp=8	length=22,975	state2,cn=1	g2control26	startsnp=rs11625408	endsnp=rs17202171	conf=35.865
chr15:61687640-61692518	numsnp=4	length=4,879	state2,cn=1	g2control26	startsnp=rs11630840	endsnp=rs4616238	conf=15.868
chr16:28615243-28620752	numsnp=5	length=5,510	state2,cn=1	g2control26	startsnp=rs28399798	endsnp=rs8057055	conf=16.947
chr16:32137965-32165782	numsnp=3	length=27,818	state2,cn=1	g2control26	startsnp=rs12927233	endsnp=rs554850	conf=4.374
chr16:55843252-55864452	numsnp=11	length=21,201	state5,cn=3	g2control26	startsnp=rs8192948	endsnp=rs28631692	conf=17.862
chr17:44165803-44368212	numsnp=21	length=202,410	state5,cn=3	g2control26	startsnp=rs17660132	endsnp=rs2957297	conf=16.955
chr19:54731679-54737010	numsnp=5	length=5,332	state5,cn=3	g2control26	startsnp=rs17207328	endsnp=rs17841902	conf=14.626
chr2:18327703-18340920	numsnp=11	length=13,218	state5,cn=3	g2control26	startsnp=rs4832543	endsnp=rs2345505	conf=24.876
chr2:184797826-184802609	numsnp=5	length=4,784	state2,cn=1	g2control26	startsnp=rs1817567	endsnp=rs12466174	conf=21.212
chr22:21986101-21997574	numsnp=7	length=11,474	state5,cn=3	g2control26	startsnp=rs34592211	endsnp=rs5998835	conf=11.310
chr2:81521290-81546274	numsnp=4	length=24,985	state2,cn=1	g2control26	startsnp=rs7594123	endsnp=rs7420125	conf=13.872
chr3:37979882-37986249	numsnp=5	length=6,368	state2,cn=1	g2control26	startsnp=rs7627496	endsnp=rs9844203	conf=14.250
chr3:53033295-53035044	numsnp=3	length=1,750	state2,cn=1	g2control26	startsnp=rs2564919	endsnp=rs2581792	conf=13.815
chr5:180176497-180190328	numsnp=3	length=13,832	state5,cn=3	g2control26	startsnp=rs6886113	endsnp=rs10066216	conf=6.238
chr5:49492838-49586870	numsnp=4	length=94,033	state2,cn=1	g2control26	startsnp=rs11742067	endsnp=rs11956580	conf=5.769
chr7:3515437-3710751	numsnp=43	length=195,315	state5,cn=3	g2control26	startsnp=rs17133409	endsnp=rs752587	conf=114.373
chr8:15402936-15410250	numsnp=8	length=7,315	state2,cn=1	g2control26	startsnp=rs1346593	endsnp=rs7010988	conf=23.194
chr8:5601191-5605087	numsnp=7	length=3,897	state2,cn=1	g2control26	startsnp=rs12543145	endsnp=rs1707413	conf=20.407
chr10:114187787-114224676	numsnp=17	length=36,890	state5,cn=3	g2control27	startsnp=rs8624	endsnp=rs3824625	conf=44.604
chr10:42436301-42810976	numsnp=14	length=374,676	state2,cn=1	g2control27	startsnp=rs10909011	endsnp=rs12412635	conf=30.139
chr1:107656356-107661606	numsnp=5	length=5,251	state2,cn=1	g2control27	startsnp=rs1762506	endsnp=rs1612733	conf=15.480
chr1:194908303-194938031	numsnp=9	length=29,729	state5,cn=3	g2control27	startsnp=rs339639	endsnp=rs9659629	conf=15.583
chr1:196862569-196882344	numsnp=3	length=19,776	state5,cn=3	g2control27	startsnp=rs12404243	endsnp=rs7522952	conf=9.929
chr12:21022867-21035981	numsnp=12	length=13,115	state2,cn=1	g2control27	startsnp=rs6487168	endsnp=rs4149149	conf=29.631
chr12:29210612-29226080	numsnp=6	length=15,469	state5,cn=3	g2control27	startsnp=rs4931140	endsnp=rs10843305	conf=16.935
chr14:106645762-106949307	numsnp=8	length=303,546	state5,cn=3	g2control27	startsnp=rs12887976	endsnp=rs12590146	conf=3.277
chr14:45181337-45214574	numsnp=17	length=33,238	state2,cn=1	g2control27	startsnp=rs811722	endsnp=rs390230	conf=67.306
chr17:44165803-44350090	numsnp=20	length=184,288	state5,cn=3	g2control27	startsnp=rs17660132	endsnp=rs2532329	conf=27.630
chr19:20621828-20715228	numsnp=14	length=93,401	state2,cn=1	g2control27	startsnp=rs7250008	endsnp=rs33948	conf=51.968
chr19:27763440-28054130	numsnp=16	length=290,691	state2,cn=1	g2control27	startsnp=rs12981140	endsnp=rs12611090	conf=23.549
chr19:54729050-54743217	numsnp=9	length=14,168	state5,cn=3	g2control27	startsnp=rs392308	endsnp=rs17239607	conf=13.129
chr2:36331157-36334070	numsnp=3	length=2,914	state2,cn=1	g2control27	startsnp=rs2666138	endsnp=rs10199869	conf=11.347
chr5:27125142-27146918	numsnp=3	length=21,777	state5,cn=3	g2control27	startsnp=rs4527564	endsnp=rs10044502	conf=6.336
chr5:45983680-46378957	numsnp=20	length=395,278	state2,cn=1	g2control27	startsnp=rs11960170	endsnp=rs28855077	conf=19.744
chr7:141774290-141793419	numsnp=5	length=19,130	state1,cn=0	g2control27	startsnp=rs4281037	endsnp=rs4726489	conf=23.577
chr7:61747794-62458262	numsnp=24	length=710,469	state2,cn=1	g2control27	startsnp=rs6960447	endsnp=rs4718557	conf=40.922
chr8:18852474-18858239	numsnp=8	length=5,766	state2,cn=1	g2control27	startsnp=rs890518	endsnp=rs6994627	conf=24.432
chr8:40184872-40189549	numsnp=6	length=4,678	state2,cn=1	g2control27	startsnp=rs1455370	endsnp=rs7465286	conf=16.863
chr8:5749849-5760241	numsnp=7	length=10,393	state2,cn=1	g2control27	startsnp=rs2840460	endsnp=rs7843317	conf=30.634
chr10:84279949-84329093	numsnp=7	length=49,145	state2,cn=1	g2control28	startsnp=rs999889	endsnp=rs11195057	conf=14.563
chr10:91832066-91847663	numsnp=4	length=15,598	state2,cn=1	g2control28	startsnp=rs4933541	endsnp=rs7070751	conf=12.437
chr1:104122556-104129880	numsnp=9	length=7,325	state5,cn=3	g2control28	startsnp=rs12085609	endsnp=rs557287	conf=12.102
chr11:48800340-48942781	numsnp=6	length=142,442	state2,cn=1	g2control28	startsnp=rs8175660	endsnp=rs12293923	conf=14.817
chr1:149039031-149201987	numsnp=7	length=162,957	state2,cn=1	g2control28	startsnp=rs11588033	endsnp=rs828486	conf=12.320
chr11:50476268-50697498	numsnp=13	length=221,231	state2,cn=1	g2control28	startsnp=rs1608275	endsnp=rs2313927	conf=25.372
chr11:54794237-54835203	numsnp=3	length=40,967	state2,cn=1	g2control28	startsnp=rs34944111	endsnp=rs4540846	conf=10.565
chr12:25648676-25654445	numsnp=7	length=5,770	state2,cn=1	g2control28	startsnp=rs16928950	endsnp=rs16928967	conf=23.977
chr12:34685375-34721899	numsnp=4	length=36,525	state2,cn=1	g2control28	startsnp=rs11053383	endsnp=rs9705402	conf=15.605
chr12:38072773-38228251	numsnp=12	length=155,479	state2,cn=1	g2control28	startsnp=rs10747823	endsnp=rs12312109	conf=24.450
chr12:8000912-8099302	numsnp=30	length=98,391	state5,cn=3	g2control28	startsnp=rs16916683	endsnp=rs1473164	conf=93.809
chr1:3368143-3423467	numsnp=16	length=55,325	state5,cn=3	g2control28	startsnp=rs2487670	endsnp=rs947344	conf=14.918
chr13:65366000-65368490	numsnp=3	length=2,491	state5,cn=3	g2control28	startsnp=rs9540221	endsnp=rs9540222	conf=9.455
chr14:22747055-22791563	numsnp=27	length=44,509	state2,cn=1	g2control28	startsnp=rs3811266	endsnp=rs2204990	conf=41.995
chr15:32509892-32514341	numsnp=7	length=4,450	state2,cn=1	g2control28	startsnp=rs2926504	endsnp=rs2611583	conf=20.111
chr15:34718594-34800595	numsnp=8	length=82,002	state2,cn=1	g2control28	startsnp=rs3894644	endsnp=rs4924714	conf=11.067
chr15:34931178-34979705	numsnp=23	length=48,528	state2,cn=1	g2control28	startsnp=rs11632459	endsnp=rs11073056	conf=75.848
chr15:82015504-82088114	numsnp=18	length=72,611	state5,cn=3	g2control28	startsnp=rs12912723	endsnp=rs7181029	conf=63.463
chr17:21560916-21810779	numsnp=13	length=249,864	state5,cn=3	g2control28	startsnp=rs9325950	endsnp=rs1871323	conf=25.612
chr17:44165803-44350090	numsnp=20	length=184,288	state5,cn=3	g2control28	startsnp=rs17660132	endsnp=rs2532329	conf=23.124
chr17:54160465-54172277	numsnp=8	length=11,813	state2,cn=1	g2control28	startsnp=rs7224448	endsnp=rs17759200	conf=21.026
chr19:27763440-27987224	numsnp=11	length=223,785	state2,cn=1	g2control28	startsnp=rs12981140	endsnp=rs10414864	conf=29.477
chr19:54729050-54737010	numsnp=6	length=7,961	state5,cn=3	g2control28	startsnp=rs392308	endsnp=rs17841902	conf=13.820
chr3:148964692-148967335	numsnp=6	length=2,644	state2,cn=1	g2control28	startsnp=rs7618020	endsnp=rs7624706	conf=15.993
chr3:53033295-53035044	numsnp=3	length=1,750	state2,cn=1	g2control28	startsnp=rs2564919	endsnp=rs2581792	conf=14.661
chr4:152789786-152792546	numsnp=5	length=2,761	state2,cn=1	g2control28	startsnp=rs165581	endsnp=rs13145151	conf=14.022
chr4:83576973-83586671	numsnp=4	length=9,699	state2,cn=1	g2control28	startsnp=rs12500897	endsnp=rs2135507	conf=11.886
chr5:101203699-101242395	numsnp=16	length=38,697	state5,cn=3	g2control28	startsnp=rs1453103	endsnp=rs4642340	conf=40.412
chr5:140225908-140233387	numsnp=5	length=7,480	state2,cn=1	g2control28	startsnp=rs7730895	endsnp=rs10054866	conf=13.732
chr5:45983680-45998686	numsnp=4	length=15,007	state2,cn=1	g2control28	startsnp=rs11960170	endsnp=rs13171861	conf=10.129
chr5:46138457-49522346	numsnp=13	length=3,383,890	state2,cn=1	g2control28	startsnp=rs7445348	endsnp=rs559096	conf=48.505
chr6:31948023-32011521	numsnp=14	length=63,499	state5,cn=3	g2control28	startsnp=rs2746392	endsnp=rs12206432	conf=18.054
chr7:38319339-38323485	numsnp=4	length=4,147	state2,cn=1	g2control28	startsnp=rs2240826	endsnp=rs1546834	conf=12.364
chr7:61747794-62458262	numsnp=24	length=710,469	state2,cn=1	g2control28	startsnp=rs6960447	endsnp=rs4718557	conf=41.832
chr10:54016099-54016782	numsnp=3	length=684	state1,cn=0	g2control29	startsnp=rs7907343	endsnp=rs12569472	conf=13.559
chr11:48747611-48889126	numsnp=8	length=141,516	state2,cn=1	g2control29	startsnp=rs2221557	endsnp=rs11040106	conf=12.504
chr1:149039031-149201987	numsnp=7	length=162,957	state2,cn=1	g2control29	startsnp=rs11588033	endsnp=rs828486	conf=12.621
chr11:50476268-50697498	numsnp=13	length=221,231	state2,cn=1	g2control29	startsnp=rs1608275	endsnp=rs2313927	conf=29.997
chr12:34685375-34721899	numsnp=4	length=36,525	state2,cn=1	g2control29	startsnp=rs11053383	endsnp=rs9705402	conf=9.146
chr13:63957127-63976003	numsnp=5	length=18,877	state2,cn=1	g2control29	startsnp=rs4884473	endsnp=rs9528622	conf=17.628
chr14:22755575-22828889	numsnp=32	length=73,315	state2,cn=1	g2control29	startsnp=rs4981419	endsnp=rs2331662	conf=20.720
chr14:95776650-95898607	numsnp=79	length=121,958	state5,cn=3	g2control29	startsnp=rs941570	endsnp=rs17092197	conf=72.771
chr19:27763440-28001687	numsnp=12	length=238,248	state2,cn=1	g2control29	startsnp=rs12981140	endsnp=rs2161212	conf=19.836
chr3:128391789-128412024	numsnp=4	length=20,236	state5,cn=3	g2control29	startsnp=rs6806687	endsnp=rs6785206	conf=4.465
chr3:37979882-37986249	numsnp=5	length=6,368	state2,cn=1	g2control29	startsnp=rs7627496	endsnp=rs9844203	conf=14.434
chr3:90417760-90442925	numsnp=4	length=25,166	state2,cn=1	g2control29	startsnp=rs9799286	endsnp=rs2316653	conf=9.492
chr4:108065738-108073210	numsnp=4	length=7,473	state2,cn=1	g2control29	startsnp=rs10489128	endsnp=rs6835222	conf=13.427
chr6:154319434-154341558	numsnp=7	length=22,125	state2,cn=1	g2control29	startsnp=rs1116706	endsnp=rs12216066	conf=12.561
chr7:61994170-62437581	numsnp=21	length=443,412	state2,cn=1	g2control29	startsnp=rs6651049	endsnp=rs4718473	conf=63.702
chr8:172939-239189	numsnp=31	length=66,251	state2,cn=1	g2control29	startsnp=rs13276476	endsnp=rs2161010	conf=68.810
chr8:3786543-3789272	numsnp=5	length=2,730	state1,cn=0	g2control29	startsnp=rs28407329	endsnp=rs2554660	conf=15.452
chr8:43545511-43791691	numsnp=13	length=246,181	state2,cn=1	g2control29	startsnp=rs12056498	endsnp=rs10958798	conf=12.429
chr8:5923150-5942981	numsnp=18	length=19,832	state2,cn=1	g2control29	startsnp=rs1071978	endsnp=rs13257249	conf=31.019
chr1:104153865-104211046	numsnp=4	length=57,182	state1,cn=0	g2control30	startsnp=rs35297534	endsnp=rs425970	conf=20.014
chr11:48182237-48889126	numsnp=68	length=706,890	state5,cn=3	g2control30	startsnp=rs1039481	endsnp=rs11040106	conf=73.576
chr11:55370325-55427700	numsnp=9	length=57,376	state2,cn=1	g2control30	startsnp=rs7936139	endsnp=rs1479130	conf=24.565
chr14:106645762-106949307	numsnp=8	length=303,546	state5,cn=3	g2control30	startsnp=rs12887976	endsnp=rs12590146	conf=4.709
chr14:22755575-22767645	numsnp=9	length=12,071	state2,cn=1	g2control30	startsnp=rs4981419	endsnp=rs722448	conf=14.155
chr14:22895875-22917046	numsnp=7	length=21,172	state2,cn=1	g2control30	startsnp=rs11846244	endsnp=rs10483273	conf=13.415
chr15:24594816-24668007	numsnp=7	length=73,192	state5,cn=3	g2control30	startsnp=rs2883496	endsnp=rs7174746	conf=13.687
chr17:44177103-44189067	numsnp=5	length=11,965	state5,cn=3	g2control30	startsnp=rs2023861	endsnp=rs7225002	conf=11.922
chr18:66747568-66755508	numsnp=10	length=7,941	state2,cn=1	g2control30	startsnp=rs11876036	endsnp=rs9957606	conf=25.094
chr20:44351421-44376196	numsnp=11	length=24,776	state2,cn=1	g2control30	startsnp=rs1386505	endsnp=rs6104325	conf=35.313
chr21:44823479-44839153	numsnp=14	length=15,675	state5,cn=3	g2control30	startsnp=rs672163	endsnp=rs2838302	conf=30.224
chr22:25707443-25914593	numsnp=46	length=207,151	state5,cn=3	g2control30	startsnp=rs10483119	endsnp=rs7288183	conf=83.324
chr2:41240080-41248468	numsnp=5	length=8,389	state2,cn=1	g2control30	startsnp=rs12465519	endsnp=rs7589532	conf=15.915
chr2:76545193-76588942	numsnp=16	length=43,750	state2,cn=1	g2control30	startsnp=rs13422380	endsnp=rs6547078	conf=63.612
chr3:143421221-143424822	numsnp=5	length=3,602	state2,cn=1	g2control30	startsnp=rs1900645	endsnp=rs2800	conf=16.491
chr3:162131408-162142475	numsnp=6	length=11,068	state2,cn=1	g2control30	startsnp=rs12636148	endsnp=rs6803545	conf=19.405
chr3:175507453-175683589	numsnp=45	length=176,137	state2,cn=1	g2control30	startsnp=rs3114972	endsnp=rs6801541	conf=151.645
chr3:53033295-53035044	numsnp=3	length=1,750	state2,cn=1	g2control30	startsnp=rs2564919	endsnp=rs2581792	conf=10.950
chr6:145184504-145187154	numsnp=5	length=2,651	state2,cn=1	g2control30	startsnp=rs4321838	endsnp=rs2153112	conf=12.027
chr6:29864497-29869110	numsnp=4	length=4,614	state2,cn=1	g2control30	startsnp=rs9348834	endsnp=rs4123016	conf=11.810
chr8:43545511-43791691	numsnp=13	length=246,181	state2,cn=1	g2control30	startsnp=rs12056498	endsnp=rs10958798	conf=11.944
chr8:6945876-7007415	numsnp=4	length=61,540	state2,cn=1	g2control30	startsnp=rs9720908	endsnp=rs4840674	conf=4.272
chr11:123518917-123523421	numsnp=5	length=4,505	state2,cn=1	g2control31	startsnp=rs1720340	endsnp=rs3781904	conf=14.990
chr12:34685375-34721899	numsnp=4	length=36,525	state2,cn=1	g2control31	startsnp=rs11053383	endsnp=rs9705402	conf=13.251
chr12:38072773-38359611	numsnp=17	length=286,839	state2,cn=1	g2control31	startsnp=rs10747823	endsnp=rs11520277	conf=14.865
chr12:98342834-98352636	numsnp=4	length=9,803	state2,cn=1	g2control31	startsnp=rs11109289	endsnp=rs2216013	conf=13.467
chr14:105673692-105685865	numsnp=9	length=12,174	state5,cn=3	g2control31	startsnp=rs7159235	endsnp=rs8020454	conf=7.828
chr14:22778072-22791563	numsnp=10	length=13,492	state2,cn=1	g2control31	startsnp=rs10151567	endsnp=rs2204990	conf=19.892
chr17:77365534-77392001	numsnp=27	length=26,468	state5,cn=3	g2control31	startsnp=rs8079646	endsnp=rs1106281	conf=50.811
chr18:65618598-65783646	numsnp=58	length=165,049	state2,cn=1	g2control31	startsnp=rs1551736	endsnp=rs1400953	conf=184.065
chr18:66747568-66755508	numsnp=10	length=7,941	state2,cn=1	g2control31	startsnp=rs11876036	endsnp=rs9957606	conf=23.177
chr19:27763440-27987224	numsnp=11	length=223,785	state2,cn=1	g2control31	startsnp=rs12981140	endsnp=rs10414864	conf=11.294
chr2:180414913-180421668	numsnp=3	length=6,756	state1,cn=0	g2control31	startsnp=rs4530328	endsnp=rs16866773	conf=10.922
chr3:37979882-37986249	numsnp=5	length=6,368	state1,cn=0	g2control31	startsnp=rs7627496	endsnp=rs9844203	conf=21.044
chr3:52650348-52695650	numsnp=3	length=45,303	state2,cn=1	g2control31	startsnp=rs10510760	endsnp=rs11715796	conf=14.513
chr4:66589229-66628975	numsnp=18	length=39,747	state5,cn=3	g2control31	startsnp=rs6551952	endsnp=rs2350339	conf=29.320
chr7:62154874-62241041	numsnp=6	length=86,168	state2,cn=1	g2control31	startsnp=rs8188311	endsnp=rs13242011	conf=9.926
chr9:92887130-93642897	numsnp=243	length=755,768	state2,cn=1	g2control31	startsnp=rs10992192	endsnp=rs10761395	conf=611.592
chr10:54016099-54016782	numsnp=3	length=684	state1,cn=0	g2control32	startsnp=rs7907343	endsnp=rs12569472	conf=14.709
chr10:56448886-56467563	numsnp=7	length=18,678	state5,cn=3	g2control32	startsnp=rs16906408	endsnp=rs12413003	conf=8.428
chr11:38992028-39008571	numsnp=4	length=16,544	state5,cn=3	g2control32	startsnp=rs7118485	endsnp=rs10837089	conf=11.113
chr11:81503992-81517261	numsnp=8	length=13,270	state2,cn=1	g2control32	startsnp=rs7947005	endsnp=rs12293984	conf=29.674
chr12:33302438-33305855	numsnp=4	length=3,418	state2,cn=1	g2control32	startsnp=rs10772040	endsnp=rs2166256	conf=15.510
chr1:3405296-3431235	numsnp=9	length=25,940	state5,cn=3	g2control32	startsnp=rs4648505	endsnp=rs7543634	conf=14.131
chr14:106645762-106949307	numsnp=8	length=303,546	state5,cn=3	g2control32	startsnp=rs12887976	endsnp=rs12590146	conf=5.818
chr14:20213937-20295510	numsnp=4	length=81,574	state5,cn=3	g2control32	startsnp=rs17114296	endsnp=rs7145672	conf=14.972
chr14:86287347-86310164	numsnp=7	length=22,818	state2,cn=1	g2control32	startsnp=rs8015527	endsnp=rs6574857	conf=25.371
chr17:44169808-44189067	numsnp=6	length=19,260	state5,cn=3	g2control32	startsnp=rs9904280	endsnp=rs7225002	conf=20.007
chr17:44326245-44350090	numsnp=4	length=23,846	state5,cn=3	g2control32	startsnp=rs2463524	endsnp=rs2532329	conf=11.255
chr19:27763440-27862694	numsnp=5	length=99,255	state2,cn=1	g2control32	startsnp=rs12981140	endsnp=rs365344	conf=14.541
chr19:43371294-43699208	numsnp=34	length=327,915	state2,cn=1	g2control32	startsnp=rs2353115	endsnp=rs10417778	conf=93.341
chr2:213187034-213190493	numsnp=6	length=3,460	state2,cn=1	g2control32	startsnp=rs10164675	endsnp=rs7601515	conf=16.751
chr2:48873582-48891287	numsnp=4	length=17,706	state5,cn=3	g2control32	startsnp=rs12988176	endsnp=rs11677854	conf=13.528
chr2:78781802-78817822	numsnp=8	length=36,021	state2,cn=1	g2control32	startsnp=rs6747577	endsnp=rs2177032	conf=20.753
chr3:8472855-8475598	numsnp=5	length=2,744	state2,cn=1	g2control32	startsnp=rs181559	endsnp=rs11715302	conf=17.399
chr4:161968079-162009525	numsnp=10	length=41,447	state5,cn=3	g2control32	startsnp=rs2028307	endsnp=rs12644817	conf=11.576
chr5:128077002-128085409	numsnp=3	length=8,408	state5,cn=3	g2control32	startsnp=rs247188	endsnp=rs247206	conf=6.922
chr5:140225908-140233387	numsnp=5	length=7,480	state1,cn=0	g2control32	startsnp=rs7730895	endsnp=rs10054866	conf=26.085
chr5:46228333-46399093	numsnp=7	length=170,761	state2,cn=1	g2control32	startsnp=rs7293466	endsnp=rs7293455	conf=10.207
chr7:61747794-61994170	numsnp=3	length=246,377	state2,cn=1	g2control32	startsnp=rs6960447	endsnp=rs6651049	conf=11.612
chr7:62154874-62241041	numsnp=6	length=86,168	state2,cn=1	g2control32	startsnp=rs8188311	endsnp=rs13242011	conf=9.717
chr8:137682484-137857327	numsnp=49	length=174,844	state2,cn=1	g2control32	startsnp=rs305307	endsnp=rs10107003	conf=106.531
chr12:33302438-33305855	numsnp=4	length=3,418	state1,cn=0	g2control33	startsnp=rs10772040	endsnp=rs2166256	conf=23.262
chr14:105617042-105623612	numsnp=5	length=6,571	state5,cn=3	g2control33	startsnp=rs1057744	endsnp=rs2280797	conf=14.524
chr14:105675110-105685865	numsnp=7	length=10,756	state5,cn=3	g2control33	startsnp=rs4633652	endsnp=rs8020454	conf=8.591
chr14:106645762-106949307	numsnp=8	length=303,546	state5,cn=3	g2control33	startsnp=rs12887976	endsnp=rs12590146	conf=11.299
chr15:34718594-34800595	numsnp=8	length=82,002	state2,cn=1	g2control33	startsnp=rs3894644	endsnp=rs4924714	conf=10.895
chr16:10220866-10537205	numsnp=115	length=316,340	state5,cn=3	g2control33	startsnp=rs1448253	endsnp=rs4029453	conf=218.092
chr16:34607359-34747045	numsnp=6	length=139,687	state5,cn=3	g2control33	startsnp=rs2160315	endsnp=rs12935733	conf=12.083
chr18:63196448-63205702	numsnp=7	length=9,255	state5,cn=3	g2control33	startsnp=rs17074952	endsnp=rs9947562	conf=13.865
chr19:20621828-20715228	numsnp=14	length=93,401	state2,cn=1	g2control33	startsnp=rs7250008	endsnp=rs33948	conf=44.235
chr19:27763440-27801814	numsnp=3	length=38,375	state2,cn=1	g2control33	startsnp=rs12981140	endsnp=rs7508425	conf=8.813
chr19:34303049-34308258	numsnp=5	length=5,210	state5,cn=3	g2control33	startsnp=rs2056180	endsnp=rs11672221	conf=6.781
chr19:53521083-53541112	numsnp=8	length=20,030	state5,cn=3	g2control33	startsnp=rs10424938	endsnp=rs329744	conf=20.924
chr3:162131408-162142475	numsnp=6	length=11,068	state2,cn=1	g2control33	startsnp=rs12636148	endsnp=rs6803545	conf=21.338
chr3:62023297-62056891	numsnp=30	length=33,595	state2,cn=1	g2control33	startsnp=rs17766952	endsnp=rs2526431	conf=65.750
chr3:65191847-65212596	numsnp=8	length=20,750	state2,cn=1	g2control33	startsnp=rs4583573	endsnp=rs781291	conf=26.658
chr4:144965891-145056487	numsnp=13	length=90,597	state5,cn=3	g2control33	startsnp=rs1849130	endsnp=rs13103731	conf=22.631
chr5:155477866-155484237	numsnp=4	length=6,372	state2,cn=1	g2control33	startsnp=rs998997	endsnp=rs7730379	conf=13.229
chr5:70305696-70307464	numsnp=4	length=1,769	state5,cn=3	g2control33	startsnp=rs28538463	endsnp=rs4976210	conf=8.508
chr7:142827954-142881540	numsnp=12	length=53,587	state2,cn=1	g2control33	startsnp=rs315284	endsnp=rs4726600	conf=30.550
chr7:925949-940267	numsnp=4	length=14,319	state5,cn=3	g2control33	startsnp=rs10226357	endsnp=rs3824079	conf=11.773
chr8:66724605-66755558	numsnp=5	length=30,954	state2,cn=1	g2control33	startsnp=rs11987993	endsnp=rs6472227	conf=10.751
chr11:1073378-1162402	numsnp=23	length=89,025	state5,cn=3	g2control34	startsnp=rs2071173	endsnp=rs28398205	conf=15.956
chr11:90975749-90995060	numsnp=7	length=19,312	state5,cn=3	g2control34	startsnp=rs12280718	endsnp=rs2196517	conf=11.523
chr12:100002686-100008773	numsnp=5	length=6,088	state2,cn=1	g2control34	startsnp=rs6538919	endsnp=rs12299292	conf=15.481
chr12:21567793-21586377	numsnp=6	length=18,585	state2,cn=1	g2control34	startsnp=rs2417978	endsnp=rs7957415	conf=22.765
chr12:38072773-38124847	numsnp=5	length=52,075	state2,cn=1	g2control34	startsnp=rs10747823	endsnp=rs1672423	conf=13.541
chr1:2956666-2984087	numsnp=6	length=27,422	state5,cn=3	g2control34	startsnp=rs2993510	endsnp=rs2297829	conf=13.398
chr1:3381698-3441264	numsnp=15	length=59,567	state5,cn=3	g2control34	startsnp=rs12562167	endsnp=rs12093117	conf=19.968
chr13:61975410-61977969	numsnp=3	length=2,560	state5,cn=3	g2control34	startsnp=rs9528332	endsnp=rs9592108	conf=8.295
chr13:62406583-62438012	numsnp=5	length=31,430	state5,cn=3	g2control34	startsnp=rs9539326	endsnp=rs7337219	conf=3.670
chr13:69253102-69267981	numsnp=6	length=14,880	state2,cn=1	g2control34	startsnp=rs287418	endsnp=rs287437	conf=20.981
chr14:105660766-105685865	numsnp=10	length=25,100	state5,cn=3	g2control34	startsnp=rs8017698	endsnp=rs8020454	conf=1.340
chr14:20213937-20295510	numsnp=4	length=81,574	state5,cn=3	g2control34	startsnp=rs17114296	endsnp=rs7145672	conf=7.980
chr15:32509892-32514341	numsnp=7	length=4,450	state5,cn=3	g2control34	startsnp=rs2926504	endsnp=rs2611583	conf=14.149
chr16:1486875-1496005	numsnp=5	length=9,131	state5,cn=3	g2control34	startsnp=rs3751894	endsnp=rs10903009	conf=5.520
chr16:618851-735921	numsnp=34	length=117,071	state5,cn=3	g2control34	startsnp=rs3760051	endsnp=rs763053	conf=25.850
chr17:44177103-44189067	numsnp=5	length=11,965	state5,cn=3	g2control34	startsnp=rs2023861	endsnp=rs7225002	conf=17.998
chr17:75266251-75271787	numsnp=5	length=5,537	state2,cn=1	g2control34	startsnp=rs9910945	endsnp=rs8075898	conf=13.511
chr17:79276507-79321572	numsnp=12	length=45,066	state5,cn=3	g2control34	startsnp=rs872572	endsnp=rs7207673	conf=15.865
chr19:17450016-17452224	numsnp=3	length=2,209	state5,cn=3	g2control34	startsnp=rs3810206	endsnp=rs3745194	conf=12.088
chr19:27763440-27828664	numsnp=4	length=65,225	state2,cn=1	g2control34	startsnp=rs12981140	endsnp=rs2198978	conf=14.346
chr20:62147896-62198348	numsnp=26	length=50,453	state5,cn=3	g2control34	startsnp=rs6010952	endsnp=rs438363	conf=33.514
chr3:163398158-163525723	numsnp=5	length=127,566	state5,cn=3	g2control34	startsnp=rs9825896	endsnp=rs1881969	conf=13.927
chr3:65191847-65214533	numsnp=9	length=22,687	state2,cn=1	g2control34	startsnp=rs4583573	endsnp=rs9837180	conf=18.430
chr3:95186258-95257786	numsnp=7	length=71,529	state5,cn=3	g2control34	startsnp=rs6437879	endsnp=rs4507254	conf=10.865
chr4:10398427-10400156	numsnp=3	length=1,730	state1,cn=0	g2control34	startsnp=rs4389568	endsnp=rs4607209	conf=16.683
chr4:116766626-116769746	numsnp=3	length=3,121	state2,cn=1	g2control34	startsnp=rs1549805	endsnp=rs13151706	conf=12.053
chr4:36915898-36931883	numsnp=9	length=15,986	state2,cn=1	g2control34	startsnp=rs11096840	endsnp=rs10019844	conf=29.121
chr4:42697553-42708694	numsnp=6	length=11,142	state2,cn=1	g2control34	startsnp=rs2575548	endsnp=rs2575527	conf=16.864
chr4:66553425-66589229	numsnp=16	length=35,805	state5,cn=3	g2control34	startsnp=rs11131613	endsnp=rs6551952	conf=14.432
chr6:32512613-32548464	numsnp=4	length=35,852	state5,cn=3	g2control34	startsnp=rs35571839	endsnp=rs3830135	conf=12.114
chr7:125587606-125604657	numsnp=4	length=17,052	state5,cn=3	g2control34	startsnp=rs1034651	endsnp=rs10245403	conf=2.622
chr7:38291851-38298285	numsnp=4	length=6,435	state5,cn=3	g2control34	startsnp=rs6954071	endsnp=rs28677126	conf=15.170
chr7:62035570-62397642	numsnp=18	length=362,073	state2,cn=1	g2control34	startsnp=rs2123572	endsnp=rs1304186	conf=31.656
chr7:80292304-80307224	numsnp=10	length=14,921	state5,cn=3	g2control34	startsnp=rs3211901	endsnp=rs12706949	conf=15.112
chr8:145007187-145059425	numsnp=13	length=52,239	state5,cn=3	g2control34	startsnp=rs11136336	endsnp=rs11136344	conf=14.242
chr8:5599399-5605087	numsnp=8	length=5,689	state2,cn=1	g2control34	startsnp=rs2527073	endsnp=rs1707413	conf=15.592
chr11:48760364-49010832	numsnp=12	length=250,469	state2,cn=1	g2control35	startsnp=rs10769438	endsnp=rs10431006	conf=22.509
chr11:50476268-50629850	numsnp=11	length=153,583	state2,cn=1	g2control35	startsnp=rs1608275	endsnp=rs2193324	conf=32.176
chr11:51566909-55027673	numsnp=10	length=3,460,765	state2,cn=1	g2control35	startsnp=rs7479178	endsnp=rs35228933	conf=36.962
chr12:40863398-40875963	numsnp=8	length=12,566	state2,cn=1	g2control35	startsnp=rs1907690	endsnp=rs4768268	conf=19.905
chr12:80128593-80208853	numsnp=12	length=80,261	state5,cn=3	g2control35	startsnp=rs1592672	endsnp=rs6539475	conf=15.717
chr12:88387608-88453608	numsnp=12	length=66,001	state2,cn=1	g2control35	startsnp=rs4421822	endsnp=rs2471512	conf=49.749
chr1:43587725-43609205	numsnp=12	length=21,481	state2,cn=1	g2control35	startsnp=rs578598	endsnp=rs559834	conf=28.680
chr17:54160465-54172277	numsnp=8	length=11,813	state2,cn=1	g2control35	startsnp=rs7224448	endsnp=rs17759200	conf=16.780
chr19:17450016-17452224	numsnp=3	length=2,209	state5,cn=3	g2control35	startsnp=rs3810206	endsnp=rs3745194	conf=9.994
chr19:54729050-54743217	numsnp=9	length=14,168	state5,cn=3	g2control35	startsnp=rs392308	endsnp=rs17239607	conf=11.130
chr2:184797826-184802609	numsnp=5	length=4,784	state2,cn=1	g2control35	startsnp=rs1817567	endsnp=rs12466174	conf=11.651
chr22:25661725-25909255	numsnp=48	length=247,531	state2,cn=1	g2control35	startsnp=rs9612921	endsnp=rs16980329	conf=69.305
chr3:151514590-151546041	numsnp=14	length=31,452	state2,cn=1	g2control35	startsnp=rs17204697	endsnp=rs1042201	conf=47.021
chr5:97048466-97099320	numsnp=18	length=50,855	state2,cn=1	g2control35	startsnp=rs2914928	endsnp=rs4573015	conf=50.835
chr7:62154874-62397642	numsnp=13	length=242,769	state2,cn=1	g2control35	startsnp=rs8188311	endsnp=rs1304186	conf=20.766
chr9:138149166-138306060	numsnp=69	length=156,895	state5,cn=3	g2control35	startsnp=rs7858253	endsnp=rs6537893	conf=221.377
chr9:140075719-140093188	numsnp=8	length=17,470	state5,cn=3	g2control35	startsnp=rs28451678	endsnp=rs4880220	conf=12.502
chr19:27763440-27928613	numsnp=7	length=165,174	state2,cn=1	g2control36	startsnp=rs12981140	endsnp=rs11665817	conf=12.944
chr19:43390362-43519442	numsnp=15	length=129,081	state2,cn=1	g2control36	startsnp=rs7257959	endsnp=rs10414166	conf=48.375
chr20:59569516-59586563	numsnp=11	length=17,048	state5,cn=3	g2control36	startsnp=rs8114429	endsnp=rs6129003	conf=20.229
chr21:44828031-44848070	numsnp=12	length=20,040	state5,cn=3	g2control36	startsnp=rs857552	endsnp=rs229347	conf=27.357
chr3:162131408-162142475	numsnp=6	length=11,068	state2,cn=1	g2control36	startsnp=rs12636148	endsnp=rs6803545	conf=19.572
chr3:191655531-191666002	numsnp=4	length=10,472	state2,cn=1	g2control36	startsnp=rs4443117	endsnp=rs7646281	conf=18.162
chr4:161062144-161071059	numsnp=6	length=8,916	state2,cn=1	g2control36	startsnp=rs1013340	endsnp=rs10084990	conf=27.669
chr5:140225908-140233387	numsnp=5	length=7,480	state2,cn=1	g2control36	startsnp=rs7730895	endsnp=rs10054866	conf=16.442
chr5:46127095-46399093	numsnp=11	length=271,999	state2,cn=1	g2control36	startsnp=rs35481376	endsnp=rs7293455	conf=18.901
chr7:112934872-112971214	numsnp=5	length=36,343	state2,cn=1	g2control36	startsnp=rs1722305	endsnp=rs1723472	conf=13.224
chr7:142827954-142881540	numsnp=12	length=53,587	state2,cn=1	g2control36	startsnp=rs315284	endsnp=rs4726600	conf=24.653
chr7:38291851-38298285	numsnp=4	length=6,435	state5,cn=3	g2control36	startsnp=rs6954071	endsnp=rs28677126	conf=12.292
chr7:62043624-62729224	numsnp=42	length=685,601	state5,cn=3	g2control36	startsnp=rs4318931	endsnp=rs10950195	conf=89.826
chr10:47543322-47703869	numsnp=48	length=160,548	state5,cn=3	g2control37	startsnp=rs11259779	endsnp=rs4434935	conf=30.856
chr1:104103057-104211046	numsnp=19	length=107,990	state5,cn=3	g2control37	startsnp=rs2050592	endsnp=rs425970	conf=19.784
chr1:145548864-145564518	numsnp=7	length=15,655	state2,cn=1	g2control37	startsnp=rs12401622	endsnp=rs10797652	conf=22.188
chr11:51566909-51591253	numsnp=3	length=24,345	state2,cn=1	g2control37	startsnp=rs7479178	endsnp=rs4881847	conf=9.430
chr11:55383157-55415406	numsnp=4	length=32,250	state2,cn=1	g2control37	startsnp=rs573732	endsnp=rs17498098	conf=12.647
chr11:81503992-81517261	numsnp=8	length=13,270	state2,cn=1	g2control37	startsnp=rs7947005	endsnp=rs12293984	conf=21.480
chr1:196823300-196855303	numsnp=10	length=32,004	state2,cn=1	g2control37	startsnp=rs10922144	endsnp=rs7517836	conf=27.421
chr12:32092117-32103633	numsnp=5	length=11,517	state2,cn=1	g2control37	startsnp=rs7980973	endsnp=rs11051696	conf=14.136
chr12:34702213-34721899	numsnp=3	length=19,687	state2,cn=1	g2control37	startsnp=rs11834904	endsnp=rs9705402	conf=11.154
chr12:38347638-38446861	numsnp=6	length=99,224	state2,cn=1	g2control37	startsnp=rs8186746	endsnp=rs2387807	conf=12.187
chr12:40873251-40875963	numsnp=4	length=2,713	state2,cn=1	g2control37	startsnp=rs2588400	endsnp=rs4768268	conf=15.951
chr14:106645762-106949307	numsnp=8	length=303,546	state5,cn=3	g2control37	startsnp=rs12887976	endsnp=rs12590146	conf=6.429
chr1:49928063-49990335	numsnp=8	length=62,273	state2,cn=1	g2control37	startsnp=rs10489426	endsnp=rs12240044	conf=19.372
chr17:15610167-15621217	numsnp=4	length=11,051	state2,cn=1	g2control37	startsnp=rs9915827	endsnp=rs9905520	conf=15.811
chr17:18566664-18579709	numsnp=4	length=13,046	state5,cn=3	g2control37	startsnp=rs10512421	endsnp=rs4449005	conf=8.783
chr19:58141281-58153009	numsnp=6	length=11,729	state2,cn=1	g2control37	startsnp=rs10410869	endsnp=rs3746217	conf=15.705
chr21:23655900-23661835	numsnp=4	length=5,936	state2,cn=1	g2control37	startsnp=rs1007436	endsnp=rs2827346	conf=15.811
chr2:14355721-14372491	numsnp=11	length=16,771	state5,cn=3	g2control37	startsnp=rs7560320	endsnp=rs1016122	conf=22.032
chr2:17221404-17232378	numsnp=6	length=10,975	state2,cn=1	g2control37	startsnp=rs4538201	endsnp=rs1515972	conf=21.557
chr22:18886915-19008108	numsnp=51	length=121,194	state5,cn=3	g2control37	startsnp=rs2870978	endsnp=rs2871006	conf=132.163
chr3:145225110-145254142	numsnp=7	length=29,033	state2,cn=1	g2control37	startsnp=rs2077807	endsnp=rs17825849	conf=26.598
chr3:165769683-165805972	numsnp=12	length=36,290	state5,cn=3	g2control37	startsnp=rs13069682	endsnp=rs7431160	conf=24.600
chr3:166065099-166341617	numsnp=32	length=276,519	state5,cn=3	g2control37	startsnp=rs2863381	endsnp=rs11916399	conf=45.439
chr3:195424739-195460550	numsnp=3	length=35,812	state5,cn=3	g2control37	startsnp=rs6765736	endsnp=rs2251330	conf=11.444
chr3:53033295-53035044	numsnp=3	length=1,750	state2,cn=1	g2control37	startsnp=rs2564919	endsnp=rs2581792	conf=11.158
chr3:65117947-65118762	numsnp=3	length=816	state2,cn=1	g2control37	startsnp=rs2371860	endsnp=rs9942038	conf=16.365
chr4:146044393-146061560	numsnp=5	length=17,168	state5,cn=3	g2control37	startsnp=rs35729907	endsnp=rs11731583	conf=7.078
chr4:152790580-152792546	numsnp=4	length=1,967	state2,cn=1	g2control37	startsnp=rs17027997	endsnp=rs13145151	conf=15.613
chr5:140225908-140233387	numsnp=5	length=7,480	state2,cn=1	g2control37	startsnp=rs7730895	endsnp=rs10054866	conf=14.887
chr5:70305696-70307464	numsnp=4	length=1,769	state2,cn=1	g2control37	startsnp=rs28538463	endsnp=rs4976210	conf=7.391
chr6:168063580-168113755	numsnp=3	length=50,176	state5,cn=3	g2control37	startsnp=rs9455547	endsnp=rs540935	conf=2.353
chr7:38291851-38298285	numsnp=4	length=6,435	state5,cn=3	g2control37	startsnp=rs6954071	endsnp=rs28677126	conf=15.253
chr7:5254575-5261560	numsnp=3	length=6,986	state5,cn=3	g2control37	startsnp=rs6956071	endsnp=rs4724461	conf=10.062
chr7:61994170-62458262	numsnp=22	length=464,093	state2,cn=1	g2control37	startsnp=rs6651049	endsnp=rs4718557	conf=37.706
chr7:936765-971124	numsnp=5	length=34,360	state5,cn=3	g2control37	startsnp=rs28458396	endsnp=rs6956301	conf=1.578
chr8:17580791-17581700	numsnp=5	length=910	state2,cn=1	g2control37	startsnp=rs2937886	endsnp=rs2904724	conf=21.552
chr8:55317296-55325943	numsnp=4	length=8,648	state2,cn=1	g2control37	startsnp=rs12056424	endsnp=rs16920210	conf=15.423
chr9:24687157-24710280	numsnp=6	length=23,124	state5,cn=3	g2control37	startsnp=rs10966398	endsnp=rs12347223	conf=3.405
chr10:135252347-135378802	numsnp=90	length=126,456	state5,cn=3	g2control38	startsnp=rs12241015	endsnp=rs34776401	conf=182.745
chr11:71549174-71571654	numsnp=3	length=22,481	state5,cn=3	g2control38	startsnp=rs7107929	endsnp=rs561452	conf=4.599
chr12:12129961-12146359	numsnp=9	length=16,399	state5,cn=3	g2control38	startsnp=rs11054575	endsnp=rs7315674	conf=19.401
chr12:22607819-22647856	numsnp=7	length=40,038	state5,cn=3	g2control38	startsnp=rs6487304	endsnp=rs10505879	conf=5.465
chr12:99957020-99991075	numsnp=13	length=34,056	state2,cn=1	g2control38	startsnp=rs10745860	endsnp=rs1039378	conf=61.093
chr13:24030514-24035936	numsnp=4	length=5,423	state2,cn=1	g2control38	startsnp=rs9580631	endsnp=rs1999547	conf=14.659
chr13:57803238-57899560	numsnp=22	length=96,323	state5,cn=3	g2control38	startsnp=rs3861165	endsnp=rs2186030	conf=14.283
chr13:62406583-62457297	numsnp=7	length=50,715	state5,cn=3	g2control38	startsnp=rs9539326	endsnp=rs9592151	conf=6.625
chr13:63992417-64000226	numsnp=5	length=7,810	state5,cn=3	g2control38	startsnp=rs9570863	endsnp=rs516441	conf=9.872
chr16:19950501-19955468	numsnp=4	length=4,968	state1,cn=0	g2control38	startsnp=rs6497427	endsnp=rs8062489	conf=20.431
chr17:44169808-44368212	numsnp=20	length=198,405	state5,cn=3	g2control38	startsnp=rs9904280	endsnp=rs2957297	conf=16.179
chr18:63196448-63205702	numsnp=7	length=9,255	state5,cn=3	g2control38	startsnp=rs17074952	endsnp=rs9947562	conf=5.825
chr18:66948279-66951857	numsnp=5	length=3,579	state5,cn=3	g2control38	startsnp=rs8089505	endsnp=rs12968777	conf=8.122
chr19:20626179-20715228	numsnp=13	length=89,050	state2,cn=1	g2control38	startsnp=rs12610629	endsnp=rs33948	conf=44.650
chr2:189456969-189467537	numsnp=3	length=10,569	state5,cn=3	g2control38	startsnp=rs12463744	endsnp=rs16830208	conf=0.524
chr2:214888568-214891902	numsnp=4	length=3,335	state5,cn=3	g2control38	startsnp=rs13002799	endsnp=rs2193786	conf=5.679
chr22:18844632-19008108	numsnp=52	length=163,477	state5,cn=3	g2control38	startsnp=rs3859817	endsnp=rs2871006	conf=155.721
chr2:78567169-78594007	numsnp=7	length=26,839	state5,cn=3	g2control38	startsnp=rs10169908	endsnp=rs9309532	conf=9.945
chr3:195424739-195460550	numsnp=3	length=35,812	state5,cn=3	g2control38	startsnp=rs6765736	endsnp=rs2251330	conf=7.609
chr3:28810588-28816082	numsnp=5	length=5,495	state2,cn=1	g2control38	startsnp=rs7610366	endsnp=rs17021931	conf=24.728
chr4:42697553-42708694	numsnp=6	length=11,142	state2,cn=1	g2control38	startsnp=rs2575548	endsnp=rs2575527	conf=17.983
chr4:66553425-66578235	numsnp=12	length=24,811	state5,cn=3	g2control38	startsnp=rs11131613	endsnp=rs13144348	conf=15.908
chr5:27924360-27973753	numsnp=13	length=49,394	state5,cn=3	g2control38	startsnp=rs11958546	endsnp=rs919329	conf=17.630
chr5:32107381-32159517	numsnp=24	length=52,137	state5,cn=3	g2control38	startsnp=rs157493	endsnp=rs683547	conf=45.995
chr5:9902403-9924597	numsnp=15	length=22,195	state2,cn=1	g2control38	startsnp=rs7732991	endsnp=rs11949879	conf=63.583
chr6:77315788-77327833	numsnp=8	length=12,046	state2,cn=1	g2control38	startsnp=rs1457972	endsnp=rs1379675	conf=19.669
chr9:10061106-10070622	numsnp=7	length=9,517	state5,cn=3	g2control38	startsnp=rs399780	endsnp=rs10958865	conf=10.691
chr9:71574757-71843023	numsnp=76	length=268,267	state5,cn=3	g2control38	startsnp=rs10114872	endsnp=rs2309428	conf=155.315
chr10:82879719-82890180	numsnp=5	length=10,462	state2,cn=1	g2control39	startsnp=rs379800	endsnp=rs1819578	conf=19.539
chr10:93347297-93350014	numsnp=6	length=2,718	state2,cn=1	g2control39	startsnp=rs2149825	endsnp=rs41403949	conf=25.600
chr1:104153865-104155944	numsnp=3	length=2,080	state2,cn=1	g2control39	startsnp=rs35297534	endsnp=rs399967	conf=11.409
chr11:1323564-2386636	numsnp=344	length=1,063,073	state5,cn=3	g2control39	startsnp=rs5743899	endsnp=rs7116047	conf=971.587
chr1:1227897-1288823	numsnp=19	length=60,927	state5,cn=3	g2control39	startsnp=rs3737721	endsnp=rs35594154	conf=20.068
chr11:48864169-48889126	numsnp=3	length=24,958	state2,cn=1	g2control39	startsnp=rs8189127	endsnp=rs11040106	conf=9.034
chr11:50095560-50121140	numsnp=6	length=25,581	state5,cn=3	g2control39	startsnp=rs2007068	endsnp=rs1845861	conf=12.889
chr11:50476268-50697498	numsnp=13	length=221,231	state2,cn=1	g2control39	startsnp=rs1608275	endsnp=rs2313927	conf=12.093
chr1:212999701-213020221	numsnp=8	length=20,521	state2,cn=1	g2control39	startsnp=rs10746436	endsnp=rs10864007	conf=18.046
chr12:34685375-34721899	numsnp=4	length=36,525	state2,cn=1	g2control39	startsnp=rs11053383	endsnp=rs9705402	conf=16.439
chr12:38072773-38145285	numsnp=8	length=72,513	state2,cn=1	g2control39	startsnp=rs10747823	endsnp=rs2320501	conf=16.036
chr12:40873251-40875963	numsnp=4	length=2,713	state2,cn=1	g2control39	startsnp=rs2588400	endsnp=rs4768268	conf=15.552
chr1:3368143-3431235	numsnp=17	length=63,093	state5,cn=3	g2control39	startsnp=rs2487670	endsnp=rs7543634	conf=26.429
chr13:61975410-61977969	numsnp=3	length=2,560	state5,cn=3	g2control39	startsnp=rs9528332	endsnp=rs9592108	conf=9.817
chr13:63992417-64000226	numsnp=5	length=7,810	state5,cn=3	g2control39	startsnp=rs9570863	endsnp=rs516441	conf=19.266
chr13:85792109-85814744	numsnp=8	length=22,636	state5,cn=3	g2control39	startsnp=rs11842614	endsnp=rs2479704	conf=11.911
chr14:105673692-105685865	numsnp=9	length=12,174	state5,cn=3	g2control39	startsnp=rs7159235	endsnp=rs8020454	conf=13.329
chr14:106645762-106949307	numsnp=8	length=303,546	state5,cn=3	g2control39	startsnp=rs12887976	endsnp=rs12590146	conf=7.536
chr14:20213937-20420338	numsnp=12	length=206,402	state5,cn=3	g2control39	startsnp=rs17114296	endsnp=rs3898026	conf=15.938
chr16:570623-716273	numsnp=35	length=145,651	state5,cn=3	g2control39	startsnp=rs2071978	endsnp=rs11866949	conf=15.552
chr17:54160465-54172277	numsnp=8	length=11,813	state2,cn=1	g2control39	startsnp=rs7224448	endsnp=rs17759200	conf=23.946
chr20:60909316-60953396	numsnp=11	length=44,081	state5,cn=3	g2control39	startsnp=rs6062223	endsnp=rs6061501	conf=14.940
chr2:38956947-38970130	numsnp=9	length=13,184	state5,cn=3	g2control39	startsnp=rs2272445	endsnp=rs7560670	conf=24.705
chr2:51926599-51926904	numsnp=5	length=306	state2,cn=1	g2control39	startsnp=rs11563267	endsnp=rs13022286	conf=19.449
chr3:90391674-90442925	numsnp=6	length=51,252	state2,cn=1	g2control39	startsnp=rs12631483	endsnp=rs2316653	conf=16.695
chr5:101195531-101242395	numsnp=17	length=46,865	state5,cn=3	g2control39	startsnp=rs6596178	endsnp=rs4642340	conf=45.384
chr5:155477866-155484237	numsnp=4	length=6,372	state1,cn=0	g2control39	startsnp=rs998997	endsnp=rs7730379	conf=22.141
chr5:29619266-29640815	numsnp=8	length=21,550	state5,cn=3	g2control39	startsnp=rs4867187	endsnp=rs1824111	conf=16.598
chr5:45988948-45998686	numsnp=3	length=9,739	state2,cn=1	g2control39	startsnp=rs4404688	endsnp=rs13171861	conf=8.673
chr6:78972930-79029367	numsnp=7	length=56,438	state1,cn=0	g2control39	startsnp=rs818248	endsnp=rs9448361	conf=37.396
chr7:925949-940267	numsnp=4	length=14,319	state5,cn=3	g2control39	startsnp=rs10226357	endsnp=rs3824079	conf=11.841
chr8:26950586-26962579	numsnp=6	length=11,994	state5,cn=3	g2control39	startsnp=rs12675131	endsnp=rs17056788	conf=15.126
chr8:5599399-5605087	numsnp=8	length=5,689	state2,cn=1	g2control39	startsnp=rs2527073	endsnp=rs1707413	conf=17.021
chr9:105204612-105214028	numsnp=4	length=9,417	state5,cn=3	g2control39	startsnp=rs7847867	endsnp=rs10990103	conf=11.146
chr9:139240630-139289825	numsnp=27	length=49,196	state5,cn=3	g2control39	startsnp=rs28539249	endsnp=rs4266763	conf=19.320
chr9:140075719-140093188	numsnp=8	length=17,470	state5,cn=3	g2control39	startsnp=rs28451678	endsnp=rs4880220	conf=12.387
chr9:30555391-30591737	numsnp=5	length=36,347	state2,cn=1	g2control39	startsnp=rs10117990	endsnp=rs1104787	conf=16.600
chr11:11269086-11280918	numsnp=9	length=11,833	state5,cn=3	g2control40	startsnp=rs4441010	endsnp=rs4545549	conf=46.886
chr1:12871327-12913896	numsnp=5	length=42,570	state2,cn=1	g2control40	startsnp=rs864728	endsnp=rs11810835	conf=13.767
chr1:17595811-17610899	numsnp=10	length=15,089	state5,cn=3	g2control40	startsnp=rs10888012	endsnp=rs3750304	conf=35.110
chr12:33302438-33305855	numsnp=4	length=3,418	state2,cn=1	g2control40	startsnp=rs10772040	endsnp=rs2166256	conf=18.784
chr1:33540443-33565513	numsnp=6	length=25,071	state2,cn=1	g2control40	startsnp=rs3863724	endsnp=rs804429	conf=14.307
chr15:49557933-49562732	numsnp=3	length=4,800	state2,cn=1	g2control40	startsnp=rs2086255	endsnp=rs16962243	conf=12.641
chr16:7105253-7241628	numsnp=98	length=136,376	state2,cn=1	g2control40	startsnp=rs8044492	endsnp=rs12925413	conf=291.523
chr16:8886271-8992828	numsnp=37	length=106,558	state5,cn=3	g2control40	startsnp=rs3743812	endsnp=rs2289109	conf=87.815
chr1:768448-800007	numsnp=4	length=31,560	state2,cn=1	g2control40	startsnp=rs12562034	endsnp=rs6681049	conf=13.434
chr18:63201728-63205702	numsnp=3	length=3,975	state5,cn=3	g2control40	startsnp=rs9957584	endsnp=rs9947562	conf=0.000
chr19:20329111-20403988	numsnp=6	length=74,878	state2,cn=1	g2control40	startsnp=rs1654260	endsnp=rs8105491	conf=25.381
chr19:54729050-54749011	numsnp=10	length=19,962	state2,cn=1	g2control40	startsnp=rs392308	endsnp=rs422948	conf=28.030
chr2:180414913-180421668	numsnp=3	length=6,756	state1,cn=0	g2control40	startsnp=rs4530328	endsnp=rs16866773	conf=11.785
chr2:41240080-41248468	numsnp=5	length=8,389	state2,cn=1	g2control40	startsnp=rs12465519	endsnp=rs7589532	conf=20.066
chr3:162707978-162919329	numsnp=30	length=211,352	state5,cn=3	g2control40	startsnp=rs1011306	endsnp=rs1492171	conf=49.103
chr3:175893082-175907342	numsnp=7	length=14,261	state2,cn=1	g2control40	startsnp=rs13061380	endsnp=rs2067613	conf=18.460
chr3:53033295-53035044	numsnp=3	length=1,750	state2,cn=1	g2control40	startsnp=rs2564919	endsnp=rs2581792	conf=14.624
chr4:69367074-69577395	numsnp=9	length=210,322	state5,cn=3	g2control40	startsnp=rs2603152	endsnp=rs17221784	conf=19.627
chr6:150245110-150338065	numsnp=20	length=92,956	state2,cn=1	g2control40	startsnp=rs4869767	endsnp=rs9479405	conf=53.963
chr6:22166552-22186494	numsnp=3	length=19,943	state2,cn=1	g2control40	startsnp=rs9393243	endsnp=rs1539029	conf=12.061
chr6:87408274-87412973	numsnp=3	length=4,700	state1,cn=0	g2control40	startsnp=rs592805	endsnp=rs1066335	conf=3.288
chr7:126090509-126122354	numsnp=11	length=31,846	state2,cn=1	g2control40	startsnp=rs13247338	endsnp=rs1582258	conf=39.985
chr7:141774290-141793419	numsnp=5	length=19,130	state1,cn=0	g2control40	startsnp=rs4281037	endsnp=rs4726489	conf=32.726
chr7:32451615-32457821	numsnp=5	length=6,207	state2,cn=1	g2control40	startsnp=rs2392055	endsnp=rs215750	conf=21.294
chr1:149039031-149201987	numsnp=7	length=162,957	state1,cn=0	g2control41	startsnp=rs11588033	endsnp=rs828486	conf=23.086
chr11:50551954-50697498	numsnp=6	length=145,545	state2,cn=1	g2control41	startsnp=rs8186106	endsnp=rs2313927	conf=16.600
chr11:55370325-55415406	numsnp=7	length=45,082	state5,cn=3	g2control41	startsnp=rs7936139	endsnp=rs17498098	conf=13.080
chr11:93023382-93028940	numsnp=4	length=5,559	state2,cn=1	g2control41	startsnp=rs7122184	endsnp=rs7110943	conf=15.201
chr12:129226773-129266496	numsnp=39	length=39,724	state5,cn=3	g2control41	startsnp=rs11059864	endsnp=rs7963251	conf=139.544
chr12:2245636-2252924	numsnp=6	length=7,289	state1,cn=0	g2control41	startsnp=rs12579529	endsnp=rs4765899	conf=41.374
chr12:30237954-30243473	numsnp=4	length=5,520	state2,cn=1	g2control41	startsnp=rs16935372	endsnp=rs12811865	conf=19.975
chr12:40875351-40875963	numsnp=3	length=613	state2,cn=1	g2control41	startsnp=rs2251431	endsnp=rs4768268	conf=13.422
chr12:86024749-86075985	numsnp=11	length=51,237	state2,cn=1	g2control41	startsnp=rs7302629	endsnp=rs11116970	conf=46.452
chr14:105617042-105734565	numsnp=29	length=117,524	state5,cn=3	g2control41	startsnp=rs1057744	endsnp=rs2816625	conf=17.566
chr14:106645762-106949307	numsnp=8	length=303,546	state5,cn=3	g2control41	startsnp=rs12887976	endsnp=rs12590146	conf=9.455
chr16:772842-783004	numsnp=6	length=10,163	state5,cn=3	g2control41	startsnp=rs12599130	endsnp=rs2071951	conf=10.421
chr18:27815320-27815968	numsnp=3	length=649	state2,cn=1	g2control41	startsnp=rs3021410	endsnp=rs11877591	conf=7.230
chr18:67209141-67217271	numsnp=7	length=8,131	state2,cn=1	g2control41	startsnp=rs8087192	endsnp=rs1036841	conf=16.941
chr19:1843493-1876566	numsnp=8	length=33,074	state5,cn=3	g2control41	startsnp=rs893539	endsnp=rs10414308	conf=16.354
chr19:27763440-27928613	numsnp=7	length=165,174	state2,cn=1	g2control41	startsnp=rs12981140	endsnp=rs11665817	conf=11.904
chr19:3196667-3208827	numsnp=8	length=12,161	state5,cn=3	g2control41	startsnp=rs311617	endsnp=rs312073	conf=13.903
chr2:184797826-184802609	numsnp=5	length=4,784	state2,cn=1	g2control41	startsnp=rs1817567	endsnp=rs12466174	conf=12.727
chr2:215104440-215121752	numsnp=4	length=17,313	state5,cn=3	g2control41	startsnp=rs16851644	endsnp=rs6741126	conf=0.000
chr3:65196123-65214533	numsnp=7	length=18,411	state2,cn=1	g2control41	startsnp=rs9852846	endsnp=rs9837180	conf=24.890
chr3:75428675-75605157	numsnp=7	length=176,483	state2,cn=1	g2control41	startsnp=rs4677005	endsnp=rs9830748	conf=32.456
chr3:89402447-89417171	numsnp=7	length=14,725	state2,cn=1	g2control41	startsnp=rs2063589	endsnp=rs870899	conf=16.913
chr4:161062144-161071059	numsnp=6	length=8,916	state2,cn=1	g2control41	startsnp=rs1013340	endsnp=rs10084990	conf=21.906
chr4:179965986-180012674	numsnp=12	length=46,689	state5,cn=3	g2control41	startsnp=rs10009907	endsnp=rs11734391	conf=17.902
chr4:25557047-25562386	numsnp=4	length=5,340	state5,cn=3	g2control41	startsnp=rs7686265	endsnp=rs6830401	conf=19.974
chr4:39709947-39713134	numsnp=3	length=3,188	state2,cn=1	g2control41	startsnp=rs2054718	endsnp=rs4362831	conf=14.774
chr4:64138341-64150666	numsnp=5	length=12,326	state2,cn=1	g2control41	startsnp=rs10050111	endsnp=rs17083582	conf=17.557
chr5:151514956-151518810	numsnp=5	length=3,855	state1,cn=0	g2control41	startsnp=rs29824	endsnp=rs256157	conf=19.162
chr6:124434003-124476771	numsnp=12	length=42,769	state5,cn=3	g2control41	startsnp=rs163283	endsnp=rs802262	conf=4.252
chr7:62510311-62838532	numsnp=22	length=328,222	state5,cn=3	g2control41	startsnp=rs10950101	endsnp=rs1524616	conf=32.826
chr7:76474914-76637441	numsnp=16	length=162,528	state5,cn=3	g2control41	startsnp=rs17147335	endsnp=rs10278476	conf=31.588
chr8:98193889-98210008	numsnp=6	length=16,120	state2,cn=1	g2control41	startsnp=rs11783877	endsnp=rs1978937	conf=23.125
chr9:139890129-139977963	numsnp=33	length=87,835	state5,cn=3	g2control41	startsnp=rs13795	endsnp=rs10119378	conf=20.864
chr9:24502737-24515111	numsnp=4	length=12,375	state2,cn=1	g2control41	startsnp=rs7855944	endsnp=rs1411215	conf=18.298
chr10:47543322-47703869	numsnp=48	length=160,548	state5,cn=3	g2control42	startsnp=rs11259779	endsnp=rs4434935	conf=146.822
chr11:48864169-48889126	numsnp=3	length=24,958	state2,cn=1	g2control42	startsnp=rs8189127	endsnp=rs11040106	conf=8.432
chr11:54954916-55026160	numsnp=3	length=71,245	state2,cn=1	g2control42	startsnp=rs12099229	endsnp=rs11228889	conf=9.405
chr11:55370325-55427700	numsnp=9	length=57,376	state2,cn=1	g2control42	startsnp=rs7936139	endsnp=rs1479130	conf=17.854
chr11:66621578-66626234	numsnp=4	length=4,657	state5,cn=3	g2control42	startsnp=rs11820976	endsnp=rs3741194	conf=0.533
chr11:81503992-81517261	numsnp=8	length=13,270	state2,cn=1	g2control42	startsnp=rs7947005	endsnp=rs12293984	conf=27.313
chr12:34685375-34721899	numsnp=4	length=36,525	state2,cn=1	g2control42	startsnp=rs11053383	endsnp=rs9705402	conf=10.447
chr12:38072773-38228251	numsnp=12	length=155,479	state2,cn=1	g2control42	startsnp=rs10747823	endsnp=rs12312109	conf=26.560
chr13:61975410-61977969	numsnp=3	length=2,560	state5,cn=3	g2control42	startsnp=rs9528332	endsnp=rs9592108	conf=12.089
chr14:106645762-106866163	numsnp=5	length=220,402	state5,cn=3	g2control42	startsnp=rs12887976	endsnp=rs11625176	conf=6.952
chr19:474588-512568	numsnp=15	length=37,981	state5,cn=3	g2control42	startsnp=rs12610594	endsnp=rs11666491	conf=41.817
chr2:158977794-158978325	numsnp=3	length=532	state2,cn=1	g2control42	startsnp=rs2074955	endsnp=rs11894922	conf=14.826
chr2:18327703-18340920	numsnp=11	length=13,218	state5,cn=3	g2control42	startsnp=rs4832543	endsnp=rs2345505	conf=28.712
chr2:51272375-51294096	numsnp=7	length=21,722	state5,cn=3	g2control42	startsnp=rs11889192	endsnp=rs988982	conf=13.199
chr3:162871454-162935921	numsnp=16	length=64,468	state2,cn=1	g2control42	startsnp=rs11915237	endsnp=rs2087740	conf=63.357
chr3:37979882-37986249	numsnp=5	length=6,368	state2,cn=1	g2control42	startsnp=rs7627496	endsnp=rs9844203	conf=16.473
chr4:129774375-129927804	numsnp=23	length=153,430	state5,cn=3	g2control42	startsnp=rs6847753	endsnp=rs2044523	conf=52.252
chr5:24779565-24782716	numsnp=4	length=3,152	state2,cn=1	g2control42	startsnp=rs1966590	endsnp=rs16893946	conf=15.064
chr5:46127095-46399093	numsnp=11	length=271,999	state2,cn=1	g2control42	startsnp=rs35481376	endsnp=rs7293455	conf=15.614
chr6:31964330-32006902	numsnp=7	length=42,573	state5,cn=3	g2control42	startsnp=rs28357076	endsnp=rs6456	conf=12.023
chr6:4534174-4542363	numsnp=3	length=8,190	state2,cn=1	g2control42	startsnp=rs1923322	endsnp=rs1120117	conf=4.630
chr7:61994170-62074781	numsnp=5	length=80,612	state2,cn=1	g2control42	startsnp=rs6651049	endsnp=rs12669087	conf=9.309
chr8:15402936-15410250	numsnp=8	length=7,315	state2,cn=1	g2control42	startsnp=rs1346593	endsnp=rs7010988	conf=24.772
chr9:140085991-140093188	numsnp=4	length=7,198	state5,cn=3	g2control42	startsnp=rs13292648	endsnp=rs4880220	conf=4.458
chr9:9602686-9605832	numsnp=3	length=3,147	state5,cn=3	g2control42	startsnp=rs1326772	endsnp=rs7029761	conf=13.745
chr1:104122556-104211046	numsnp=13	length=88,491	state5,cn=3	g2control43	startsnp=rs12085609	endsnp=rs425970	conf=34.353
chr11:392953-424291	numsnp=12	length=31,339	state5,cn=3	g2control43	startsnp=rs12788610	endsnp=rs6598023	conf=15.629
chr1:149039031-149060682	numsnp=4	length=21,652	state5,cn=3	g2control43	startsnp=rs11588033	endsnp=rs6673776	conf=10.615
chr11:81503992-81517261	numsnp=8	length=13,270	state2,cn=1	g2control43	startsnp=rs7947005	endsnp=rs12293984	conf=26.837
chr12:38072773-38228251	numsnp=12	length=155,479	state2,cn=1	g2control43	startsnp=rs10747823	endsnp=rs12312109	conf=16.422
chr12:40875351-40875963	numsnp=3	length=613	state2,cn=1	g2control43	startsnp=rs2251431	endsnp=rs4768268	conf=14.814
chr12:73669855-73674558	numsnp=5	length=4,704	state5,cn=3	g2control43	startsnp=rs1400062	endsnp=rs1400061	conf=11.202
chr13:34143291-34143545	numsnp=3	length=255	state1,cn=0	g2control43	startsnp=rs4943122	endsnp=rs17079371	conf=19.797
chr1:3381698-3431235	numsnp=14	length=49,538	state5,cn=3	g2control43	startsnp=rs12562167	endsnp=rs7543634	conf=15.630
chr13:69452276-69456954	numsnp=6	length=4,679	state5,cn=3	g2control43	startsnp=rs9564498	endsnp=rs9317737	conf=13.280
chr13:95989190-95997541	numsnp=8	length=8,352	state2,cn=1	g2control43	startsnp=rs9524925	endsnp=rs9590242	conf=29.911
chr14:106645762-106949307	numsnp=8	length=303,546	state5,cn=3	g2control43	startsnp=rs12887976	endsnp=rs12590146	conf=7.815
chr14:45181337-45214574	numsnp=17	length=33,238	state2,cn=1	g2control43	startsnp=rs811722	endsnp=rs390230	conf=66.009
chr16:1261222-1274482	numsnp=18	length=13,261	state5,cn=3	g2control43	startsnp=rs2753325	endsnp=rs2294610	conf=14.488
chr16:1311333-1330216	numsnp=7	length=18,884	state5,cn=3	g2control43	startsnp=rs3765436	endsnp=rs12446440	conf=12.813
chr16:13572571-13811042	numsnp=84	length=238,472	state2,cn=1	g2control43	startsnp=rs17273968	endsnp=rs179596	conf=204.881
chr16:4408267-4440828	numsnp=9	length=32,562	state5,cn=3	g2control43	startsnp=rs12448148	endsnp=rs12103302	conf=14.603
chr16:88868252-88882257	numsnp=15	length=14,006	state5,cn=3	g2control43	startsnp=rs565211	endsnp=rs555812	conf=24.888
chr17:44343902-44368212	numsnp=4	length=24,311	state5,cn=3	g2control43	startsnp=rs2532345	endsnp=rs2957297	conf=8.153
chr19:27763440-27828664	numsnp=4	length=65,225	state2,cn=1	g2control43	startsnp=rs12981140	endsnp=rs2198978	conf=11.558
chr2:38956947-38970130	numsnp=9	length=13,184	state5,cn=3	g2control43	startsnp=rs2272445	endsnp=rs7560670	conf=32.335
chr3:162131408-162142475	numsnp=6	length=11,068	state2,cn=1	g2control43	startsnp=rs12636148	endsnp=rs6803545	conf=16.534
chr4:161062144-161071059	numsnp=6	length=8,916	state2,cn=1	g2control43	startsnp=rs1013340	endsnp=rs10084990	conf=12.467
chr4:66734932-66745310	numsnp=3	length=10,379	state5,cn=3	g2control43	startsnp=rs17086487	endsnp=rs2350343	conf=13.257
chr5:106884480-106909060	numsnp=9	length=24,581	state2,cn=1	g2control43	startsnp=rs464950	endsnp=rs6881619	conf=27.630
chr5:46349193-46399093	numsnp=3	length=49,901	state2,cn=1	g2control43	startsnp=rs13354339	endsnp=rs7293455	conf=10.158
chr6:67002076-67008286	numsnp=4	length=6,211	state5,cn=3	g2control43	startsnp=rs7449962	endsnp=rs2106553	conf=8.197
chr6:67017494-67047294	numsnp=11	length=29,801	state2,cn=1	g2control43	startsnp=rs7773946	endsnp=rs1619811	conf=35.662
chr8:40184872-40189549	numsnp=6	length=4,678	state2,cn=1	g2control43	startsnp=rs1455370	endsnp=rs7465286	conf=15.167
chr9:1385087-1387954	numsnp=4	length=2,868	state5,cn=3	g2control43	startsnp=rs10961225	endsnp=rs677079	conf=7.309
chr9:139511247-139522101	numsnp=9	length=10,855	state5,cn=3	g2control43	startsnp=rs7852910	endsnp=rs914737	conf=13.422
chr9:37066231-37092433	numsnp=5	length=26,203	state5,cn=3	g2control43	startsnp=rs10973183	endsnp=rs7872067	conf=17.649
chr10:30000399-30000738	numsnp=3	length=340	state5,cn=3	g2control44	startsnp=rs1247086	endsnp=rs1247089	conf=13.943
chr10:42784973-42810976	numsnp=4	length=26,004	state2,cn=1	g2control44	startsnp=rs6606611	endsnp=rs12412635	conf=16.063
chr11:48747611-48889126	numsnp=8	length=141,516	state2,cn=1	g2control44	startsnp=rs2221557	endsnp=rs11040106	conf=11.279
chr1:149039031-149201987	numsnp=7	length=162,957	state2,cn=1	g2control44	startsnp=rs11588033	endsnp=rs828486	conf=10.187
chr12:33302438-33305855	numsnp=4	length=3,418	state2,cn=1	g2control44	startsnp=rs10772040	endsnp=rs2166256	conf=17.832
chr12:34685375-34721899	numsnp=4	length=36,525	state2,cn=1	g2control44	startsnp=rs11053383	endsnp=rs9705402	conf=10.317
chr12:38072773-38228251	numsnp=12	length=155,479	state2,cn=1	g2control44	startsnp=rs10747823	endsnp=rs12312109	conf=28.492
chr12:78793030-78877548	numsnp=42	length=84,519	state2,cn=1	g2control44	startsnp=rs11109641	endsnp=rs2370630	conf=166.045
chr16:28615243-28620752	numsnp=5	length=5,510	state2,cn=1	g2control44	startsnp=rs28399798	endsnp=rs8057055	conf=14.364
chr19:27763440-27828664	numsnp=4	length=65,225	state2,cn=1	g2control44	startsnp=rs12981140	endsnp=rs2198978	conf=8.439
chr19:463528-512568	numsnp=17	length=49,041	state5,cn=3	g2control44	startsnp=rs1052882	endsnp=rs11666491	conf=50.150
chr20:14800535-14842386	numsnp=18	length=41,852	state2,cn=1	g2control44	startsnp=rs7265620	endsnp=rs420561	conf=65.192
chr3:115192910-115287554	numsnp=30	length=94,645	state2,cn=1	g2control44	startsnp=rs9830165	endsnp=rs11919820	conf=96.922
chr3:37979882-37986249	numsnp=5	length=6,368	state1,cn=0	g2control44	startsnp=rs7627496	endsnp=rs9844203	conf=25.159
chr5:108489944-108566199	numsnp=17	length=76,256	state2,cn=1	g2control44	startsnp=rs3814066	endsnp=rs6861689	conf=60.757
chr5:7178644-7191074	numsnp=7	length=12,431	state2,cn=1	g2control44	startsnp=rs11745983	endsnp=rs4702440	conf=13.172
chr6:32512613-32548464	numsnp=4	length=35,852	state5,cn=3	g2control44	startsnp=rs35571839	endsnp=rs3830135	conf=15.802
chr7:62154874-62172732	numsnp=3	length=17,859	state2,cn=1	g2control44	startsnp=rs8188311	endsnp=rs35557287	conf=8.725
chr7:8827959-8856074	numsnp=16	length=28,116	state2,cn=1	g2control44	startsnp=rs11972509	endsnp=rs10486259	conf=76.139
chr9:140085991-140093188	numsnp=4	length=7,198	state5,cn=3	g2control44	startsnp=rs13292648	endsnp=rs4880220	conf=6.811
chr10:37020596-37035679	numsnp=4	length=15,084	state5,cn=3	g2control45	startsnp=rs11010805	endsnp=rs10827697	conf=13.084
chr10:91832066-91846739	numsnp=3	length=14,674	state2,cn=1	g2control45	startsnp=rs4933541	endsnp=rs4933548	conf=15.791
chr12:22618605-22647856	numsnp=6	length=29,252	state5,cn=3	g2control45	startsnp=rs12320963	endsnp=rs10505879	conf=10.015
chr13:49259845-49268758	numsnp=3	length=8,914	state2,cn=1	g2control45	startsnp=rs7332008	endsnp=rs7996072	conf=12.484
chr14:105660766-105715515	numsnp=13	length=54,750	state5,cn=3	g2control45	startsnp=rs8017698	endsnp=rs2816605	conf=22.163
chr14:106645762-106949307	numsnp=8	length=303,546	state5,cn=3	g2control45	startsnp=rs12887976	endsnp=rs12590146	conf=5.999
chr15:22299434-22468503	numsnp=5	length=169,070	state5,cn=3	g2control45	startsnp=rs2605929	endsnp=rs4462663	conf=9.953
chr18:67209141-67217271	numsnp=7	length=8,131	state2,cn=1	g2control45	startsnp=rs8087192	endsnp=rs1036841	conf=21.296
chr19:11256059-11327626	numsnp=34	length=71,568	state5,cn=3	g2control45	startsnp=rs4804570	endsnp=rs4804152	conf=101.644
chr19:27763440-27928613	numsnp=7	length=165,174	state2,cn=1	g2control45	startsnp=rs12981140	endsnp=rs11665817	conf=12.969
chr2:165857606-165864123	numsnp=5	length=6,518	state2,cn=1	g2control45	startsnp=rs4667776	endsnp=rs11900639	conf=18.802
chr3:65196123-65214533	numsnp=7	length=18,411	state2,cn=1	g2control45	startsnp=rs9852846	endsnp=rs9837180	conf=22.657
chr3:89402447-89417171	numsnp=7	length=14,725	state2,cn=1	g2control45	startsnp=rs2063589	endsnp=rs870899	conf=23.713
chr4:138183847-138190394	numsnp=4	length=6,548	state2,cn=1	g2control45	startsnp=rs17049477	endsnp=rs6535206	conf=13.429
chr6:145184504-145187154	numsnp=5	length=2,651	state2,cn=1	g2control45	startsnp=rs4321838	endsnp=rs2153112	conf=11.718
chr6:81517302-81553323	numsnp=8	length=36,022	state5,cn=3	g2control45	startsnp=rs9341828	endsnp=rs1999841	conf=11.404
chr7:9128070-9229882	numsnp=54	length=101,813	state2,cn=1	g2control45	startsnp=rs6963727	endsnp=rs17160303	conf=202.674
chr9:1385087-1387954	numsnp=4	length=2,868	state5,cn=3	g2control45	startsnp=rs10961225	endsnp=rs677079	conf=4.267
chr10:12542529-12551056	numsnp=10	length=8,528	state5,cn=3	g2control46	startsnp=rs2768444	endsnp=rs11257842	conf=19.541
chr10:135339244-135404536	numsnp=69	length=65,293	state5,cn=3	g2control46	startsnp=rs3813865	endsnp=rs9630017	conf=46.515
chr11:48864169-48889126	numsnp=3	length=24,958	state2,cn=1	g2control46	startsnp=rs8189127	endsnp=rs11040106	conf=13.291
chr1:149039031-149201987	numsnp=7	length=162,957	state2,cn=1	g2control46	startsnp=rs11588033	endsnp=rs828486	conf=15.431
chr11:50476268-50697498	numsnp=13	length=221,231	state2,cn=1	g2control46	startsnp=rs1608275	endsnp=rs2313927	conf=29.310
chr11:93023382-93025578	numsnp=3	length=2,197	state2,cn=1	g2control46	startsnp=rs7122184	endsnp=rs1579874	conf=13.582
chr12:40875351-40875963	numsnp=3	length=613	state2,cn=1	g2control46	startsnp=rs2251431	endsnp=rs4768268	conf=14.899
chr12:8000912-8102386	numsnp=32	length=101,475	state5,cn=3	g2control46	startsnp=rs16916683	endsnp=rs12819041	conf=84.406
chr14:106645762-106949307	numsnp=8	length=303,546	state5,cn=3	g2control46	startsnp=rs12887976	endsnp=rs12590146	conf=7.066
chr18:69428556-69439974	numsnp=7	length=11,419	state2,cn=1	g2control46	startsnp=rs11151704	endsnp=rs11660605	conf=26.858
chr19:27763440-28023764	numsnp=13	length=260,325	state2,cn=1	g2control46	startsnp=rs12981140	endsnp=rs2407394	conf=28.454
chr19:41362173-41379148	numsnp=6	length=16,976	state2,cn=1	g2control46	startsnp=rs10422346	endsnp=rs7247532	conf=20.981
chr20:26278250-26293985	numsnp=3	length=15,736	state2,cn=1	g2control46	startsnp=rs6107172	endsnp=rs11697676	conf=2.199
chr20:48158905-48178213	numsnp=20	length=19,309	state2,cn=1	g2control46	startsnp=rs6012689	endsnp=rs6019902	conf=47.904
chr21:23655900-23661835	numsnp=4	length=5,936	state2,cn=1	g2control46	startsnp=rs1007436	endsnp=rs2827346	conf=21.444
chr2:48873582-48891287	numsnp=4	length=17,706	state5,cn=3	g2control46	startsnp=rs12988176	endsnp=rs11677854	conf=11.036
chr3:2006604-2008771	numsnp=3	length=2,168	state2,cn=1	g2control46	startsnp=rs6771006	endsnp=rs11128918	conf=17.473
chr3:65191847-65212596	numsnp=8	length=20,750	state2,cn=1	g2control46	startsnp=rs4583573	endsnp=rs781291	conf=28.742
chr3:75428675-75605157	numsnp=7	length=176,483	state2,cn=1	g2control46	startsnp=rs4677005	endsnp=rs9830748	conf=26.586
chr5:46127095-46252282	numsnp=7	length=125,188	state2,cn=1	g2control46	startsnp=rs35481376	endsnp=rs4128581	conf=0.000
chr7:52733291-52743803	numsnp=6	length=10,513	state5,cn=3	g2control46	startsnp=rs11762211	endsnp=rs12672075	conf=19.770
chr7:61852895-62074781	numsnp=6	length=221,887	state2,cn=1	g2control46	startsnp=rs1840518	endsnp=rs12669087	conf=11.942
chr8:17580791-17581700	numsnp=5	length=910	state2,cn=1	g2control46	startsnp=rs2937886	endsnp=rs2904724	conf=20.243
chr8:17887205-17891869	numsnp=4	length=4,665	state5,cn=3	g2control46	startsnp=rs444181	endsnp=rs17692377	conf=15.294
chr8:43599724-43791691	numsnp=9	length=191,968	state2,cn=1	g2control46	startsnp=rs10090034	endsnp=rs10958798	conf=13.403
chr9:28773458-28775609	numsnp=4	length=2,152	state2,cn=1	g2control46	startsnp=rs824251	endsnp=rs10491623	conf=17.700
chr1:1163804-1288823	numsnp=36	length=125,020	state5,cn=3	g2control47	startsnp=rs7515488	endsnp=rs35594154	conf=16.406
chr11:828916-840363	numsnp=28	length=11,448	state5,cn=3	g2control47	startsnp=rs7126805	endsnp=rs6591	conf=17.479
chr12:112206895-112277576	numsnp=29	length=70,682	state5,cn=3	g2control47	startsnp=rs4767939	endsnp=rs3177647	conf=19.137
chr1:2480337-2587026	numsnp=27	length=106,690	state5,cn=3	g2control47	startsnp=rs10797430	endsnp=rs28733388	conf=11.484
chr12:84133820-84152210	numsnp=6	length=18,391	state5,cn=3	g2control47	startsnp=rs717996	endsnp=rs10862748	conf=14.119
chr14:105617042-105623612	numsnp=5	length=6,571	state5,cn=3	g2control47	startsnp=rs1057744	endsnp=rs2280797	conf=7.782
chr14:106645762-106949307	numsnp=8	length=303,546	state5,cn=3	g2control47	startsnp=rs12887976	endsnp=rs12590146	conf=5.671
chr18:1908848-1972346	numsnp=33	length=63,499	state2,cn=1	g2control47	startsnp=rs12970397	endsnp=rs7232379	conf=113.731
chr19:1004823-1047161	numsnp=24	length=42,339	state5,cn=3	g2control47	startsnp=rs4806908	endsnp=rs3752237	conf=15.456
chr19:1218523-1287387	numsnp=23	length=68,865	state5,cn=3	g2control47	startsnp=rs2075604	endsnp=rs10417091	conf=14.544
chr19:1856186-1901649	numsnp=10	length=45,464	state5,cn=3	g2control47	startsnp=rs12974664	endsnp=rs35684719	conf=13.424
chr19:54729050-54743217	numsnp=9	length=14,168	state5,cn=3	g2control47	startsnp=rs392308	endsnp=rs17239607	conf=13.892
chr3:22280773-22285562	numsnp=4	length=4,790	state2,cn=1	g2control47	startsnp=rs2728951	endsnp=rs729286	conf=19.497
chr4:37335338-37336803	numsnp=5	length=1,466	state2,cn=1	g2control47	startsnp=rs7434368	endsnp=rs17575939	conf=13.893
chr5:113160490-113171928	numsnp=8	length=11,439	state2,cn=1	g2control47	startsnp=rs1482358	endsnp=rs13189273	conf=24.698
chr5:26509802-26534253	numsnp=5	length=24,452	state5,cn=3	g2control47	startsnp=rs6877069	endsnp=rs1428718	conf=4.610
chr6:139820898-139822327	numsnp=5	length=1,430	state2,cn=1	g2control47	startsnp=rs3010286	endsnp=rs4895563	conf=13.340
chr6:67017494-67047294	numsnp=11	length=29,801	state2,cn=1	g2control47	startsnp=rs7773946	endsnp=rs1619811	conf=37.094
chr8:135960258-135967706	numsnp=7	length=7,449	state2,cn=1	g2control47	startsnp=rs11166907	endsnp=rs11994368	conf=26.830
chr8:15402936-15410250	numsnp=8	length=7,315	state2,cn=1	g2control47	startsnp=rs1346593	endsnp=rs7010988	conf=14.555
chr9:139511247-139590934	numsnp=24	length=79,688	state5,cn=3	g2control47	startsnp=rs7852910	endsnp=rs4880127	conf=17.750
chr9:139841558-139981627	numsnp=59	length=140,070	state5,cn=3	g2control47	startsnp=rs884112	endsnp=rs968733	conf=40.227
chr1:103438795-103508275	numsnp=15	length=69,481	state5,cn=3	g2control48	startsnp=rs12118365	endsnp=rs12123031	conf=14.495
chr1:1163804-1288823	numsnp=36	length=125,020	state5,cn=3	g2control48	startsnp=rs7515488	endsnp=rs35594154	conf=19.954
chr11:51566909-51591253	numsnp=3	length=24,345	state2,cn=1	g2control48	startsnp=rs7479178	endsnp=rs4881847	conf=9.256
chr12:29210612-29221374	numsnp=5	length=10,763	state5,cn=3	g2control48	startsnp=rs4931140	endsnp=rs4930848	conf=5.089
chr12:32004170-32056577	numsnp=25	length=52,408	state5,cn=3	g2control48	startsnp=rs7980890	endsnp=rs7298353	conf=41.687
chr12:8018538-8123306	numsnp=27	length=104,769	state5,cn=3	g2control48	startsnp=rs11056210	endsnp=rs7307261	conf=61.170
chr13:105797928-105801422	numsnp=7	length=3,495	state5,cn=3	g2control48	startsnp=rs5024630	endsnp=rs7986013	conf=4.483
chr13:21728320-21732348	numsnp=6	length=4,029	state5,cn=3	g2control48	startsnp=rs1327179	endsnp=rs4111077	conf=11.394
chr1:3389727-3431235	numsnp=12	length=41,509	state5,cn=3	g2control48	startsnp=rs2185639	endsnp=rs7543634	conf=11.437
chr13:57803238-57899560	numsnp=22	length=96,323	state5,cn=3	g2control48	startsnp=rs3861165	endsnp=rs2186030	conf=16.340
chr14:105660766-105718407	numsnp=16	length=57,642	state5,cn=3	g2control48	startsnp=rs8017698	endsnp=rs2816608	conf=12.683
chr16:25947714-26013311	numsnp=38	length=65,598	state2,cn=1	g2control48	startsnp=rs12933515	endsnp=rs4620960	conf=60.410
chr16:685708-735921	numsnp=20	length=50,214	state5,cn=3	g2control48	startsnp=rs13335061	endsnp=rs763053	conf=14.917
chr16:79263935-79273682	numsnp=5	length=9,748	state2,cn=1	g2control48	startsnp=rs7195650	endsnp=rs12446840	conf=12.279
chr1:80522918-80547435	numsnp=10	length=24,518	state5,cn=3	g2control48	startsnp=rs12038492	endsnp=rs7545328	conf=7.687
chr19:55315440-55332601	numsnp=3	length=17,162	state5,cn=3	g2control48	startsnp=rs35950908	endsnp=rs12461010	conf=6.282
chr20:62147896-62257548	numsnp=46	length=109,653	state5,cn=3	g2control48	startsnp=rs6010952	endsnp=rs6089941	conf=18.971
chr21:17419904-17435886	numsnp=5	length=15,983	state5,cn=3	g2control48	startsnp=rs9982633	endsnp=rs2823591	conf=7.776
chr2:13403476-13416658	numsnp=5	length=13,183	state5,cn=3	g2control48	startsnp=rs397822	endsnp=rs453359	conf=6.107
chr21:35027142-35056247	numsnp=7	length=29,106	state2,cn=1	g2control48	startsnp=rs2070391	endsnp=rs2251854	conf=28.087
chr2:141413083-141432941	numsnp=7	length=19,859	state5,cn=3	g2control48	startsnp=rs7560831	endsnp=rs1441463	conf=1.854
chr2:39512437-39588797	numsnp=16	length=76,361	state5,cn=3	g2control48	startsnp=rs12151392	endsnp=rs12712636	conf=13.125
chr3:106219745-106231571	numsnp=6	length=11,827	state5,cn=3	g2control48	startsnp=rs17794180	endsnp=rs9859768	conf=2.298
chr3:65191847-65206583	numsnp=6	length=14,737	state2,cn=1	g2control48	startsnp=rs4583573	endsnp=rs6768701	conf=14.741
chr3:87293542-87358064	numsnp=11	length=64,523	state5,cn=3	g2control48	startsnp=rs2879985	endsnp=rs1497409	conf=11.381
chr4:46038274-46055478	numsnp=7	length=17,205	state5,cn=3	g2control48	startsnp=rs10938423	endsnp=rs993677	conf=9.086
chr5:117390364-117393156	numsnp=4	length=2,793	state2,cn=1	g2control48	startsnp=rs10071435	endsnp=rs2900114	conf=12.279
chr5:135266859-135276847	numsnp=9	length=9,989	state5,cn=3	g2control48	startsnp=rs185069	endsnp=rs31547	conf=8.061
chr5:25698030-25739983	numsnp=11	length=41,954	state5,cn=3	g2control48	startsnp=rs1678761	endsnp=rs168843	conf=5.413
chr5:26509802-26534253	numsnp=5	length=24,452	state5,cn=3	g2control48	startsnp=rs6877069	endsnp=rs1428718	conf=0.000
chr5:97048466-97099320	numsnp=18	length=50,855	state2,cn=1	g2control48	startsnp=rs2914928	endsnp=rs4573015	conf=37.562
chr6:101927338-101959098	numsnp=16	length=31,761	state5,cn=3	g2control48	startsnp=rs2749065	endsnp=rs12215960	conf=13.489
chr6:140779173-140849702	numsnp=7	length=70,530	state2,cn=1	g2control48	startsnp=rs13210978	endsnp=rs9376523	conf=11.193
chr6:29864497-29869110	numsnp=4	length=4,614	state2,cn=1	g2control48	startsnp=rs9348834	endsnp=rs4123016	conf=13.432
chr7:80292304-80307224	numsnp=10	length=14,921	state5,cn=3	g2control48	startsnp=rs3211901	endsnp=rs12706949	conf=10.136
chr7:83191301-83219267	numsnp=6	length=27,967	state5,cn=3	g2control48	startsnp=rs17157828	endsnp=rs215311	conf=0.782
chr8:145110477-145160646	numsnp=16	length=50,170	state5,cn=3	g2control48	startsnp=rs11993268	endsnp=rs11136256	conf=14.212
chr8:50580952-50584283	numsnp=3	length=3,332	state5,cn=3	g2control48	startsnp=rs1587191	endsnp=rs7812615	conf=0.000
chr9:139552461-139643023	numsnp=26	length=90,563	state5,cn=3	g2control48	startsnp=rs4880117	endsnp=rs1360879	conf=17.075
chr9:139890129-139972322	numsnp=30	length=82,194	state5,cn=3	g2control48	startsnp=rs13795	endsnp=rs4073309	conf=22.116
chr10:39070516-42478452	numsnp=8	length=3,407,937	state6,cn=4	g2control49	startsnp=rs11593325	endsnp=rs12246818	conf=0.000
chr1:196823300-196901753	numsnp=16	length=78,454	state2,cn=1	g2control49	startsnp=rs10922144	endsnp=rs7538501	conf=40.325
chr12:112206895-112277576	numsnp=29	length=70,682	state5,cn=3	g2control49	startsnp=rs4767939	endsnp=rs3177647	conf=24.896
chr12:38072773-38195533	numsnp=11	length=122,761	state5,cn=3	g2control49	startsnp=rs10747823	endsnp=rs12316725	conf=3.542
chr12:40875351-40875963	numsnp=3	length=613	state1,cn=0	g2control49	startsnp=rs2251431	endsnp=rs4768268	conf=16.807
chr12:60755362-60757479	numsnp=4	length=2,118	state5,cn=3	g2control49	startsnp=rs2251041	endsnp=rs1021886	conf=1.632
chr13:64450447-64535372	numsnp=16	length=84,926	state5,cn=3	g2control49	startsnp=rs1095070	endsnp=rs11839947	conf=15.593
chr13:82081150-82083660	numsnp=4	length=2,511	state5,cn=3	g2control49	startsnp=rs12583741	endsnp=rs7985055	conf=10.857
chr13:92775592-92781385	numsnp=4	length=5,794	state5,cn=3	g2control49	startsnp=rs9523512	endsnp=rs9523513	conf=12.513
chr14:106082756-106949307	numsnp=19	length=866,552	state5,cn=3	g2control49	startsnp=rs7152602	endsnp=rs12590146	conf=20.728
chr14:43939771-44024330	numsnp=14	length=84,560	state5,cn=3	g2control49	startsnp=rs10145357	endsnp=rs10147449	conf=13.436
chr16:21300997-21317295	numsnp=11	length=16,299	state5,cn=3	g2control49	startsnp=rs8045456	endsnp=rs1152838	conf=24.837
chr16:28615243-28620752	numsnp=5	length=5,510	state2,cn=1	g2control49	startsnp=rs28399798	endsnp=rs8057055	conf=7.815
chr16:28628143-28826049	numsnp=5	length=197,907	state5,cn=3	g2control49	startsnp=rs6498090	endsnp=rs28472312	conf=9.334
chr1:63917917-64021096	numsnp=16	length=103,180	state5,cn=3	g2control49	startsnp=rs17125016	endsnp=rs2273367	conf=17.337
chr17:34443811-34475131	numsnp=19	length=31,321	state5,cn=3	g2control49	startsnp=rs4796154	endsnp=rs3213636	conf=19.717
chr18:37544937-37586416	numsnp=9	length=41,480	state5,cn=3	g2control49	startsnp=rs307082	endsnp=rs307105	conf=12.236
chr20:59569516-59589272	numsnp=12	length=19,757	state5,cn=3	g2control49	startsnp=rs8114429	endsnp=rs6129005	conf=26.203
chr2:117810472-117931948	numsnp=25	length=121,477	state5,cn=3	g2control49	startsnp=rs11679904	endsnp=rs2007087	conf=44.510
chr21:44823479-44837555	numsnp=12	length=14,077	state5,cn=3	g2control49	startsnp=rs672163	endsnp=rs430554	conf=37.305
chr2:169851396-169853706	numsnp=15	length=2,311	state5,cn=3	g2control49	startsnp=rs10208831	endsnp=rs4148779	conf=20.180
chr2:184797826-184802609	numsnp=5	length=4,784	state2,cn=1	g2control49	startsnp=rs1817567	endsnp=rs12466174	conf=15.301
chr2:51926599-51928206	numsnp=7	length=1,608	state5,cn=3	g2control49	startsnp=rs11563267	endsnp=rs1028146	conf=6.685
chr3:147724072-147747524	numsnp=6	length=23,453	state5,cn=3	g2control49	startsnp=rs16860010	endsnp=rs12107590	conf=5.525
chr3:90313394-90402558	numsnp=4	length=89,165	state5,cn=3	g2control49	startsnp=rs13327480	endsnp=rs9856545	conf=2.366
chr5:104435148-104501134	numsnp=20	length=65,987	state2,cn=1	g2control49	startsnp=rs4476696	endsnp=rs10479311	conf=54.504
chr5:104509754-104515164	numsnp=3	length=5,411	state5,cn=3	g2control49	startsnp=rs1428878	endsnp=rs4703333	conf=3.302
chr5:119920720-119926305	numsnp=4	length=5,586	state2,cn=1	g2control49	startsnp=rs9285891	endsnp=rs1037569	conf=17.557
chr5:40192935-40203232	numsnp=6	length=10,298	state5,cn=3	g2control49	startsnp=rs350022	endsnp=rs4621594	conf=14.771
chr6:124434003-124468892	numsnp=10	length=34,890	state5,cn=3	g2control49	startsnp=rs163283	endsnp=rs9375309	conf=4.948
chr6:29864497-29869110	numsnp=4	length=4,614	state2,cn=1	g2control49	startsnp=rs9348834	endsnp=rs4123016	conf=13.386
chr6:67017494-67047294	numsnp=11	length=29,801	state2,cn=1	g2control49	startsnp=rs7773946	endsnp=rs1619811	conf=27.703
chr6:78972930-79029367	numsnp=7	length=56,438	state1,cn=0	g2control49	startsnp=rs818248	endsnp=rs9448361	conf=35.205
chr7:61994170-62241041	numsnp=12	length=246,872	state5,cn=3	g2control49	startsnp=rs6651049	endsnp=rs13242011	conf=12.337
chr8:43545511-43674370	numsnp=10	length=128,860	state5,cn=3	g2control49	startsnp=rs12056498	endsnp=rs8185905	conf=11.921
chr9:5306824-5324922	numsnp=6	length=18,099	state2,cn=1	g2control49	startsnp=rs3758239	endsnp=rs6476962	conf=21.281
chr10:59286797-59305355	numsnp=7	length=18,559	state5,cn=3	g2control50	startsnp=rs12354504	endsnp=rs2393369	conf=8.018
chr11:81503992-81517261	numsnp=8	length=13,270	state2,cn=1	g2control50	startsnp=rs7947005	endsnp=rs12293984	conf=27.640
chr12:105281654-105282893	numsnp=3	length=1,240	state5,cn=3	g2control50	startsnp=rs4076550	endsnp=rs17036463	conf=1.858
chr12:25648676-25654445	numsnp=7	length=5,770	state2,cn=1	g2control50	startsnp=rs16928950	endsnp=rs16928967	conf=22.478
chr12:72276650-72317808	numsnp=8	length=41,159	state5,cn=3	g2control50	startsnp=rs6582062	endsnp=rs11609372	conf=17.436
chr14:106326623-106949307	numsnp=12	length=622,685	state5,cn=3	g2control50	startsnp=rs35622729	endsnp=rs12590146	conf=11.870
chr1:73034036-73075423	numsnp=7	length=41,388	state5,cn=3	g2control50	startsnp=rs2255606	endsnp=rs4498754	conf=13.399
chr17:9730764-9750310	numsnp=8	length=19,547	state5,cn=3	g2control50	startsnp=rs17207885	endsnp=rs7218549	conf=23.175
chr19:54729050-54743217	numsnp=9	length=14,168	state5,cn=3	g2control50	startsnp=rs392308	endsnp=rs17239607	conf=22.599
chr1:98913185-98914478	numsnp=3	length=1,294	state5,cn=3	g2control50	startsnp=rs684637	endsnp=rs316041	conf=6.340
chr3:162131408-162142475	numsnp=6	length=11,068	state2,cn=1	g2control50	startsnp=rs12636148	endsnp=rs6803545	conf=15.143
chr3:162155076-162188734	numsnp=6	length=33,659	state5,cn=3	g2control50	startsnp=rs11929273	endsnp=rs16849242	conf=7.269
chr3:175893082-175907342	numsnp=7	length=14,261	state2,cn=1	g2control50	startsnp=rs13061380	endsnp=rs2067613	conf=14.518
chr3:21983554-22000946	numsnp=5	length=17,393	state5,cn=3	g2control50	startsnp=rs611146	endsnp=rs12490009	conf=4.906
chr3:65196123-65211420	numsnp=5	length=15,298	state2,cn=1	g2control50	startsnp=rs9852846	endsnp=rs17072569	conf=16.079
chr3:75428675-75605157	numsnp=7	length=176,483	state2,cn=1	g2control50	startsnp=rs4677005	endsnp=rs9830748	conf=19.336
chr4:146041711-146055117	numsnp=5	length=13,407	state5,cn=3	g2control50	startsnp=rs34394048	endsnp=rs11545157	conf=7.870
chr4:188439795-188480913	numsnp=6	length=41,119	state5,cn=3	g2control50	startsnp=rs13122177	endsnp=rs1553566	conf=14.829
chr4:29620820-29696261	numsnp=26	length=75,442	state5,cn=3	g2control50	startsnp=rs11726757	endsnp=rs13104601	conf=15.323
chr4:54596466-54598787	numsnp=3	length=2,322	state5,cn=3	g2control50	startsnp=rs2245157	endsnp=rs1382084	conf=6.565
chr5:26509802-26534253	numsnp=5	length=24,452	state5,cn=3	g2control50	startsnp=rs6877069	endsnp=rs1428718	conf=0.000
chr6:67017494-67039740	numsnp=9	length=22,247	state2,cn=1	g2control50	startsnp=rs7773946	endsnp=rs1398803	conf=14.152
chr6:95144461-95147994	numsnp=6	length=3,534	state5,cn=3	g2control50	startsnp=rs7741388	endsnp=rs7762234	conf=11.769
chr8:5599399-5605087	numsnp=8	length=5,689	state2,cn=1	g2control50	startsnp=rs2527073	endsnp=rs1707413	conf=16.172
chr8:78510649-78527566	numsnp=4	length=16,918	state5,cn=3	g2control50	startsnp=rs446337	endsnp=rs13253986	conf=10.788
chr9:140408189-140515875	numsnp=27	length=107,687	state5,cn=3	g2control50	startsnp=rs17065442	endsnp=rs10867031	conf=46.639
chr9:27232748-27333155	numsnp=55	length=100,408	state2,cn=1	g2control50	startsnp=rs1322048	endsnp=rs10812569	conf=144.693
chr1:104153865-104155944	numsnp=3	length=2,080	state2,cn=1	g2control51	startsnp=rs35297534	endsnp=rs399967	conf=11.220
chr11:50345390-50349310	numsnp=3	length=3,921	state5,cn=3	g2control51	startsnp=rs4881718	endsnp=rs1070104	conf=3.672
chr1:18834756-18839394	numsnp=6	length=4,639	state5,cn=3	g2control51	startsnp=rs11261027	endsnp=rs2294656	conf=12.554
chr1:195442756-195527078	numsnp=17	length=84,323	state5,cn=3	g2control51	startsnp=rs12732243	endsnp=rs2790068	conf=36.572
chr14:106645762-106949307	numsnp=8	length=303,546	state5,cn=3	g2control51	startsnp=rs12887976	endsnp=rs12590146	conf=5.155
chr1:8022197-8030415	numsnp=6	length=8,219	state5,cn=3	g2control51	startsnp=rs3766606	endsnp=rs406809	conf=10.792
chr1:97955273-98007685	numsnp=52	length=52,413	state2,cn=1	g2control51	startsnp=rs952501	endsnp=rs2811169	conf=169.262
chr21:23655900-23661835	numsnp=4	length=5,936	state2,cn=1	g2control51	startsnp=rs1007436	endsnp=rs2827346	conf=15.599
chr3:65196123-65214533	numsnp=7	length=18,411	state2,cn=1	g2control51	startsnp=rs9852846	endsnp=rs9837180	conf=15.610
chr4:190641170-190915650	numsnp=32	length=274,481	state2,cn=1	g2control51	startsnp=rs11132733	endsnp=rs6838769	conf=63.699
chr4:91989547-92009492	numsnp=4	length=19,946	state5,cn=3	g2control51	startsnp=rs10009574	endsnp=rs10023583	conf=4.651
chr5:113160490-113171928	numsnp=8	length=11,439	state2,cn=1	g2control51	startsnp=rs1482358	endsnp=rs13189273	conf=30.584
chr5:26509802-26534253	numsnp=5	length=24,452	state5,cn=3	g2control51	startsnp=rs6877069	endsnp=rs1428718	conf=3.285
chr6:105180893-105230729	numsnp=6	length=49,837	state5,cn=3	g2control51	startsnp=rs17065282	endsnp=rs7769270	conf=16.079
chr6:67002076-67008286	numsnp=4	length=6,211	state5,cn=3	g2control51	startsnp=rs7449962	endsnp=rs2106553	conf=5.668
chr6:67017494-67047294	numsnp=11	length=29,801	state2,cn=1	g2control51	startsnp=rs7773946	endsnp=rs1619811	conf=31.574
chr7:117994519-118160303	numsnp=18	length=165,785	state5,cn=3	g2control51	startsnp=rs10250218	endsnp=rs1010181	conf=13.618
chr8:124274661-124390209	numsnp=13	length=115,549	state5,cn=3	g2control51	startsnp=rs1713731	endsnp=rs10102384	conf=13.451
chr8:18852474-18858239	numsnp=8	length=5,766	state2,cn=1	g2control51	startsnp=rs890518	endsnp=rs6994627	conf=14.981
chr8:5599399-5605087	numsnp=8	length=5,689	state2,cn=1	g2control51	startsnp=rs2527073	endsnp=rs1707413	conf=23.464
chr8:84077412-84097208	numsnp=5	length=19,797	state5,cn=3	g2control51	startsnp=rs6991732	endsnp=rs12680888	conf=4.392
chr9:105207670-105246175	numsnp=7	length=38,506	state5,cn=3	g2control51	startsnp=rs4410962	endsnp=rs1946334	conf=11.588
chr9:11381692-11419061	numsnp=9	length=37,370	state5,cn=3	g2control51	startsnp=rs10124748	endsnp=rs1335467	conf=9.337
chr1:104153865-104155944	numsnp=3	length=2,080	state2,cn=1	g2control52	startsnp=rs35297534	endsnp=rs399967	conf=9.857
chr12:40875351-40875963	numsnp=3	length=613	state1,cn=0	g2control52	startsnp=rs2251431	endsnp=rs4768268	conf=15.493
chr12:91495838-91506953	numsnp=6	length=11,116	state5,cn=3	g2control52	startsnp=rs7976738	endsnp=rs3759222	conf=13.060
chr13:69253102-69267981	numsnp=6	length=14,880	state2,cn=1	g2control52	startsnp=rs287418	endsnp=rs287437	conf=17.153
chr14:106645762-106949307	numsnp=8	length=303,546	state5,cn=3	g2control52	startsnp=rs12887976	endsnp=rs12590146	conf=5.400
chr14:20213937-20420338	numsnp=12	length=206,402	state5,cn=3	g2control52	startsnp=rs17114296	endsnp=rs3898026	conf=14.984
chr18:26045622-26358755	numsnp=72	length=313,134	state2,cn=1	g2control52	startsnp=rs4390671	endsnp=rs1825753	conf=192.816
chr3:13142252-13208328	numsnp=26	length=66,077	state5,cn=3	g2control52	startsnp=rs10212407	endsnp=rs11715528	conf=37.962
chr4:35348509-35445068	numsnp=16	length=96,560	state2,cn=1	g2control52	startsnp=rs7662185	endsnp=rs317053	conf=46.101
chr7:62035570-62047108	numsnp=3	length=11,539	state2,cn=1	g2control52	startsnp=rs2123572	endsnp=rs2198391	conf=8.604
chr9:105204612-105214028	numsnp=4	length=9,417	state5,cn=3	g2control52	startsnp=rs7847867	endsnp=rs10990103	conf=9.837
chr1:186377439-186390303	numsnp=6	length=12,865	state5,cn=3	g2control53	startsnp=rs11805289	endsnp=rs8824	conf=11.309
chr11:88715770-88744425	numsnp=6	length=28,656	state5,cn=3	g2control53	startsnp=rs538480	endsnp=rs7932640	conf=13.204
chr11:88791259-88794180	numsnp=3	length=2,922	state5,cn=3	g2control53	startsnp=rs1892879	endsnp=rs495695	conf=11.495
chr12:19372357-19469320	numsnp=18	length=96,964	state5,cn=3	g2control53	startsnp=rs9805106	endsnp=rs12817672	conf=17.809
chr13:86592646-86608596	numsnp=7	length=15,951	state5,cn=3	g2control53	startsnp=rs7999501	endsnp=rs9576001	conf=12.161
chr14:105660766-105718407	numsnp=16	length=57,642	state5,cn=3	g2control53	startsnp=rs8017698	endsnp=rs2816608	conf=19.343
chr14:106645762-106949307	numsnp=8	length=303,546	state5,cn=3	g2control53	startsnp=rs12887976	endsnp=rs12590146	conf=6.691
chr14:57665761-57685434	numsnp=7	length=19,674	state5,cn=3	g2control53	startsnp=rs10136042	endsnp=rs8019850	conf=8.330
chr1:80522918-80547435	numsnp=10	length=24,518	state5,cn=3	g2control53	startsnp=rs12038492	endsnp=rs7545328	conf=13.493
chr18:66747568-66755508	numsnp=10	length=7,941	state2,cn=1	g2control53	startsnp=rs11876036	endsnp=rs9957606	conf=24.103
chr18:77914538-77916015	numsnp=4	length=1,478	state5,cn=3	g2control53	startsnp=rs7233553	endsnp=rs12201	conf=1.755
chr1:99245025-99263348	numsnp=3	length=18,324	state5,cn=3	g2control53	startsnp=rs10875183	endsnp=rs9728271	conf=4.906
chr20:62193445-62265130	numsnp=25	length=71,686	state5,cn=3	g2control53	startsnp=rs3810481	endsnp=rs2738768	conf=15.704
chr2:140723694-140739894	numsnp=5	length=16,201	state5,cn=3	g2control53	startsnp=rs3856354	endsnp=rs12986848	conf=10.913
chr2:40202505-40226489	numsnp=12	length=23,985	state2,cn=1	g2control53	startsnp=rs17024711	endsnp=rs17024784	conf=43.908
chr3:100351696-100387709	numsnp=13	length=36,014	state5,cn=3	g2control53	startsnp=rs1145350	endsnp=rs1144110	conf=15.002
chr3:60217330-60390846	numsnp=78	length=173,517	state2,cn=1	g2control53	startsnp=rs9831415	endsnp=rs9875864	conf=147.697
chr3:89402447-89417171	numsnp=7	length=14,725	state2,cn=1	g2control53	startsnp=rs2063589	endsnp=rs870899	conf=14.969
chr4:10398427-10400156	numsnp=3	length=1,730	state1,cn=0	g2control53	startsnp=rs4389568	endsnp=rs4607209	conf=18.669
chr5:104474026-104515164	numsnp=15	length=41,139	state5,cn=3	g2control53	startsnp=rs294157	endsnp=rs4703333	conf=13.889
chr5:166789841-166806876	numsnp=7	length=17,036	state5,cn=3	g2control53	startsnp=rs6883599	endsnp=rs11749791	conf=14.741
chr5:26509802-26534253	numsnp=5	length=24,452	state5,cn=3	g2control53	startsnp=rs6877069	endsnp=rs1428718	conf=3.104
chr5:53399217-53418318	numsnp=6	length=19,102	state5,cn=3	g2control53	startsnp=rs1703368	endsnp=rs9292039	conf=12.737
chr6:101927338-101948938	numsnp=11	length=21,601	state5,cn=3	g2control53	startsnp=rs2749065	endsnp=rs6930522	conf=15.867
chr7:87537177-87550234	numsnp=3	length=13,058	state5,cn=3	g2control53	startsnp=rs2041049	endsnp=rs2158929	conf=3.950
chr8:124274661-124390209	numsnp=13	length=115,549	state5,cn=3	g2control53	startsnp=rs1713731	endsnp=rs10102384	conf=14.384
chr8:50580952-50584283	numsnp=3	length=3,332	state5,cn=3	g2control53	startsnp=rs1587191	endsnp=rs7812615	conf=0.000
chr9:105207670-105246175	numsnp=7	length=38,506	state5,cn=3	g2control53	startsnp=rs4410962	endsnp=rs1946334	conf=8.621
chr9:23892846-23953634	numsnp=8	length=60,789	state5,cn=3	g2control53	startsnp=rs1528049	endsnp=rs6475768	conf=15.019
chr9:25432727-25457130	numsnp=9	length=24,404	state5,cn=3	g2control53	startsnp=rs13287690	endsnp=rs10966921	conf=11.265
chr1:104109722-104211046	numsnp=16	length=101,325	state5,cn=3	g2control54	startsnp=rs9435607	endsnp=rs425970	conf=35.560
chr1:111929295-111934304	numsnp=7	length=5,010	state2,cn=1	g2control54	startsnp=rs7521484	endsnp=rs4839132	conf=16.575
chr11:48864169-48889126	numsnp=3	length=24,958	state2,cn=1	g2control54	startsnp=rs8189127	endsnp=rs11040106	conf=11.699
chr11:51566909-51591253	numsnp=3	length=24,345	state2,cn=1	g2control54	startsnp=rs7479178	endsnp=rs4881847	conf=10.623
chr11:54835203-54974693	numsnp=3	length=139,491	state2,cn=1	g2control54	startsnp=rs4540846	endsnp=rs2571184	conf=6.024
chr12:38138381-38228251	numsnp=6	length=89,871	state2,cn=1	g2control54	startsnp=rs7305703	endsnp=rs12312109	conf=16.603
chr14:22741734-22795270	numsnp=31	length=53,537	state2,cn=1	g2control54	startsnp=rs3811272	endsnp=rs1107390	conf=50.809
chr1:47509513-47524264	numsnp=5	length=14,752	state5,cn=3	g2control54	startsnp=rs9699826	endsnp=rs9728169	conf=9.260
chr16:28615243-28620752	numsnp=5	length=5,510	state2,cn=1	g2control54	startsnp=rs28399798	endsnp=rs8057055	conf=7.923
chr17:15044804-15058991	numsnp=10	length=14,188	state2,cn=1	g2control54	startsnp=rs8072375	endsnp=rs10521297	conf=17.193
chr2:48343804-49030976	numsnp=184	length=687,173	state5,cn=3	g2control54	startsnp=rs7566818	endsnp=rs10208693	conf=409.868
chr2:78703629-78718429	numsnp=7	length=14,801	state2,cn=1	g2control54	startsnp=rs17015373	endsnp=rs6735382	conf=20.415
chr3:152347482-152352602	numsnp=6	length=5,121	state2,cn=1	g2control54	startsnp=rs2203686	endsnp=rs9289868	conf=13.755
chr3:4164486-4193500	numsnp=10	length=29,015	state2,cn=1	g2control54	startsnp=rs795306	endsnp=rs2629276	conf=31.902
chr3:6320151-6328641	numsnp=5	length=8,491	state5,cn=3	g2control54	startsnp=rs7625439	endsnp=rs6780639	conf=12.944
chr3:90313394-90442925	numsnp=8	length=129,532	state2,cn=1	g2control54	startsnp=rs13327480	endsnp=rs2316653	conf=11.131
chr5:140225908-140233387	numsnp=5	length=7,480	state2,cn=1	g2control54	startsnp=rs7730895	endsnp=rs10054866	conf=16.102
chr5:155477866-155484237	numsnp=4	length=6,372	state1,cn=0	g2control54	startsnp=rs998997	endsnp=rs7730379	conf=15.955
chr6:45295124-45315745	numsnp=4	length=20,622	state5,cn=3	g2control54	startsnp=rs4321821	endsnp=rs10498758	conf=7.963
chr7:61994170-62413547	numsnp=20	length=419,378	state2,cn=1	g2control54	startsnp=rs6651049	endsnp=rs2119445	conf=39.409
chr8:40184872-40189549	numsnp=6	length=4,678	state2,cn=1	g2control54	startsnp=rs1455370	endsnp=rs7465286	conf=16.879
chr8:43447235-43657438	numsnp=11	length=210,204	state2,cn=1	g2control54	startsnp=rs7463498	endsnp=rs8185857	conf=12.569
chr10:42725663-42827951	numsnp=7	length=102,289	state2,cn=1	g2control55	startsnp=rs9665306	endsnp=rs2505838	conf=10.009
chr11:81503992-81517261	numsnp=8	length=13,270	state2,cn=1	g2control55	startsnp=rs7947005	endsnp=rs12293984	conf=30.911
chr1:208445800-208449483	numsnp=5	length=3,684	state5,cn=3	g2control55	startsnp=rs2590691	endsnp=rs12121098	conf=12.790
chr13:63982375-64000669	numsnp=7	length=18,295	state5,cn=3	g2control55	startsnp=rs9570860	endsnp=rs7987901	conf=12.167
chr14:106645762-106949307	numsnp=8	length=303,546	state5,cn=3	g2control55	startsnp=rs12887976	endsnp=rs12590146	conf=5.964
chr14:20213937-20347564	numsnp=6	length=133,628	state5,cn=3	g2control55	startsnp=rs17114296	endsnp=rs1319954	conf=10.788
chr16:34516075-34747045	numsnp=11	length=230,971	state5,cn=3	g2control55	startsnp=rs7196505	endsnp=rs12935733	conf=18.996
chr18:63841290-63851968	numsnp=5	length=10,679	state5,cn=3	g2control55	startsnp=rs4075385	endsnp=rs12458500	conf=9.923
chr19:20621828-20715228	numsnp=14	length=93,401	state2,cn=1	g2control55	startsnp=rs7250008	endsnp=rs33948	conf=49.802
chr2:165857606-165864123	numsnp=5	length=6,518	state2,cn=1	g2control55	startsnp=rs4667776	endsnp=rs11900639	conf=13.554
chr2:184797826-184802609	numsnp=5	length=4,784	state2,cn=1	g2control55	startsnp=rs1817567	endsnp=rs12466174	conf=13.335
chr5:113053253-113058627	numsnp=6	length=5,375	state2,cn=1	g2control55	startsnp=rs1482347	endsnp=rs1871908	conf=16.391
chr5:116232263-116234868	numsnp=4	length=2,606	state2,cn=1	g2control55	startsnp=rs7718938	endsnp=rs10053736	conf=14.037
chr5:27523340-27529751	numsnp=3	length=6,412	state2,cn=1	g2control55	startsnp=rs16896876	endsnp=rs10473843	conf=12.584
chr7:61994170-62413547	numsnp=20	length=419,378	state2,cn=1	g2control55	startsnp=rs6651049	endsnp=rs2119445	conf=50.850
chr8:15948235-16021468	numsnp=24	length=73,234	state2,cn=1	g2control55	startsnp=rs17676910	endsnp=rs351572	conf=62.741
chr8:51032813-51033517	numsnp=3	length=705	state1,cn=0	g2control55	startsnp=rs203618	endsnp=rs203617	conf=7.788
chr9:28595770-28759983	numsnp=46	length=164,214	state2,cn=1	g2control55	startsnp=rs16913363	endsnp=rs321746	conf=131.436
chr11:50476268-50697498	numsnp=13	length=221,231	state2,cn=1	g2control56	startsnp=rs1608275	endsnp=rs2313927	conf=24.874
chr11:81503992-81526573	numsnp=10	length=22,582	state2,cn=1	g2control56	startsnp=rs7947005	endsnp=rs11232882	conf=32.667
chr12:38072773-38359611	numsnp=17	length=286,839	state2,cn=1	g2control56	startsnp=rs10747823	endsnp=rs11520277	conf=30.776
chr15:86511690-86521133	numsnp=5	length=9,444	state2,cn=1	g2control56	startsnp=rs12592815	endsnp=rs9920843	conf=17.973
chr16:83999817-84029556	numsnp=15	length=29,740	state5,cn=3	g2control56	startsnp=rs4782574	endsnp=rs7342695	conf=15.761
chr17:34458934-34476396	numsnp=14	length=17,463	state5,cn=3	g2control56	startsnp=rs2158114	endsnp=rs16972085	conf=18.828
chr17:54160465-54172277	numsnp=8	length=11,813	state2,cn=1	g2control56	startsnp=rs7224448	endsnp=rs17759200	conf=29.373
chr19:1827565-1876566	numsnp=11	length=49,002	state5,cn=3	g2control56	startsnp=rs10415018	endsnp=rs10414308	conf=15.290
chr19:27763440-27828664	numsnp=4	length=65,225	state2,cn=1	g2control56	startsnp=rs12981140	endsnp=rs2198978	conf=11.447
chr19:54729050-54743217	numsnp=9	length=14,168	state5,cn=3	g2control56	startsnp=rs392308	endsnp=rs17239607	conf=20.183
chr21:15244894-15279270	numsnp=3	length=34,377	state2,cn=1	g2control56	startsnp=rs4818659	endsnp=rs381041	conf=11.623
chr2:242917734-243034519	numsnp=19	length=116,786	state2,cn=1	g2control56	startsnp=rs12987998	endsnp=rs4973649	conf=40.128
chr3:75428675-75605157	numsnp=7	length=176,483	state2,cn=1	g2control56	startsnp=rs4677005	endsnp=rs9830748	conf=19.963
chr3:89402447-89417171	numsnp=7	length=14,725	state2,cn=1	g2control56	startsnp=rs2063589	endsnp=rs870899	conf=18.369
chr5:109358981-109419718	numsnp=33	length=60,738	state2,cn=1	g2control56	startsnp=rs2925117	endsnp=rs10067702	conf=104.493
chr5:46127095-46378957	numsnp=10	length=251,863	state2,cn=1	g2control56	startsnp=rs35481376	endsnp=rs28855077	conf=25.623
chr5:89994983-90127959	numsnp=43	length=132,977	state2,cn=1	g2control56	startsnp=rs12187771	endsnp=rs10045071	conf=153.865
chr5:97047653-97099320	numsnp=19	length=51,668	state2,cn=1	g2control56	startsnp=rs7736841	endsnp=rs4573015	conf=49.722
chr6:78972930-79029367	numsnp=7	length=56,438	state1,cn=0	g2control56	startsnp=rs818248	endsnp=rs9448361	conf=32.858
chr7:62074781-62241041	numsnp=8	length=166,261	state2,cn=1	g2control56	startsnp=rs12669087	endsnp=rs13242011	conf=18.582
chr10:42436301-42810976	numsnp=14	length=374,676	state2,cn=1	g2control57	startsnp=rs10909011	endsnp=rs12412635	conf=24.687
chr10:82885541-82890180	numsnp=4	length=4,640	state2,cn=1	g2control57	startsnp=rs11188500	endsnp=rs1819578	conf=14.366
chr11:48800340-48889126	numsnp=4	length=88,787	state2,cn=1	g2control57	startsnp=rs8175660	endsnp=rs11040106	conf=11.980
chr1:149039031-149201987	numsnp=7	length=162,957	state1,cn=0	g2control57	startsnp=rs11588033	endsnp=rs828486	conf=22.540
chr11:51566909-54974693	numsnp=8	length=3,407,785	state2,cn=1	g2control57	startsnp=rs7479178	endsnp=rs2571184	conf=22.182
chr11:66615838-66626234	numsnp=7	length=10,397	state5,cn=3	g2control57	startsnp=rs12361017	endsnp=rs3741194	conf=8.399
chr11:83829316-83844790	numsnp=6	length=15,475	state5,cn=3	g2control57	startsnp=rs1894169	endsnp=rs1945825	conf=12.720
chr12:8012456-8123306	numsnp=30	length=110,851	state5,cn=3	g2control57	startsnp=rs11056192	endsnp=rs7307261	conf=97.153
chr13:104527071-104533933	numsnp=5	length=6,863	state2,cn=1	g2control57	startsnp=rs4294664	endsnp=rs7334127	conf=19.343
chr1:3381698-3423467	numsnp=13	length=41,770	state5,cn=3	g2control57	startsnp=rs12562167	endsnp=rs947344	conf=17.289
chr14:105673692-105685865	numsnp=9	length=12,174	state5,cn=3	g2control57	startsnp=rs7159235	endsnp=rs8020454	conf=12.042
chr17:54160465-54172277	numsnp=8	length=11,813	state2,cn=1	g2control57	startsnp=rs7224448	endsnp=rs17759200	conf=16.431
chr19:21069090-21088856	numsnp=5	length=19,767	state2,cn=1	g2control57	startsnp=rs11879840	endsnp=rs7249876	conf=12.001
chr19:27763440-28079145	numsnp=19	length=315,706	state2,cn=1	g2control57	startsnp=rs12981140	endsnp=rs8189845	conf=32.218
chr20:4647512-4657017	numsnp=4	length=9,506	state2,cn=1	g2control57	startsnp=rs6139515	endsnp=rs6052761	conf=14.403
chr2:130943513-130982377	numsnp=3	length=38,865	state5,cn=3	g2control57	startsnp=rs10198499	endsnp=rs11695567	conf=7.139
chr22:42907619-42919010	numsnp=3	length=11,392	state5,cn=3	g2control57	startsnp=rs12485160	endsnp=rs6002782	conf=11.864
chr4:156597290-156598081	numsnp=4	length=792	state2,cn=1	g2control57	startsnp=rs4691841	endsnp=rs4691842	conf=20.542
chr6:31338528-31341357	numsnp=10	length=2,830	state2,cn=1	g2control57	startsnp=rs9295986	endsnp=rs2844556	conf=30.292
chr6:67017494-67031835	numsnp=6	length=14,342	state2,cn=1	g2control57	startsnp=rs7773946	endsnp=rs3914324	conf=21.955
chr6:78972930-79029367	numsnp=7	length=56,438	state1,cn=0	g2control57	startsnp=rs818248	endsnp=rs9448361	conf=35.104
chr6:95946807-95956614	numsnp=4	length=9,808	state2,cn=1	g2control57	startsnp=rs1007603	endsnp=rs2380214	conf=12.541
chr7:142827954-142881540	numsnp=12	length=53,587	state1,cn=0	g2control57	startsnp=rs315284	endsnp=rs4726600	conf=66.163
chr7:57269842-57878853	numsnp=67	length=609,012	state5,cn=3	g2control57	startsnp=rs9649682	endsnp=rs6974091	conf=181.736
chr9:25659637-25667695	numsnp=5	length=8,059	state5,cn=3	g2control57	startsnp=rs10124907	endsnp=rs4260970	conf=14.757
chr9:32081117-32087232	numsnp=5	length=6,116	state5,cn=3	g2control57	startsnp=rs10435795	endsnp=rs9886775	conf=4.760
chr10:42778779-42810976	numsnp=5	length=32,198	state2,cn=1	g2control58	startsnp=rs11238776	endsnp=rs12412635	conf=12.972
chr10:68078481-68114481	numsnp=16	length=36,001	state2,cn=1	g2control58	startsnp=rs4297361	endsnp=rs12573282	conf=52.252
chr10:69093086-69093993	numsnp=4	length=908	state2,cn=1	g2control58	startsnp=rs2616700	endsnp=rs1904628	conf=16.123
chr11:50517487-50697498	numsnp=9	length=180,012	state2,cn=1	g2control58	startsnp=rs12275650	endsnp=rs2313927	conf=13.746
chr1:1627987-1680219	numsnp=7	length=52,233	state5,cn=3	g2control58	startsnp=rs35261312	endsnp=rs1014988	conf=19.341
chr11:81503992-81517261	numsnp=8	length=13,270	state2,cn=1	g2control58	startsnp=rs7947005	endsnp=rs12293984	conf=24.777
chr12:34685375-34721899	numsnp=4	length=36,525	state2,cn=1	g2control58	startsnp=rs11053383	endsnp=rs9705402	conf=10.768
chr14:106645762-106949307	numsnp=8	length=303,546	state5,cn=3	g2control58	startsnp=rs12887976	endsnp=rs12590146	conf=5.198
chr16:88816041-88844433	numsnp=12	length=28,393	state5,cn=3	g2control58	startsnp=rs8062328	endsnp=rs2968482	conf=18.994
chr17:34443811-34476396	numsnp=20	length=32,586	state5,cn=3	g2control58	startsnp=rs4796154	endsnp=rs16972085	conf=20.209
chr19:20626179-20715228	numsnp=13	length=89,050	state2,cn=1	g2control58	startsnp=rs12610629	endsnp=rs33948	conf=45.572
chr2:13403476-13416658	numsnp=5	length=13,183	state5,cn=3	g2control58	startsnp=rs397822	endsnp=rs453359	conf=13.001
chr2:184797826-184802609	numsnp=5	length=4,784	state2,cn=1	g2control58	startsnp=rs1817567	endsnp=rs12466174	conf=17.226
chr2:81521290-81546274	numsnp=4	length=24,985	state2,cn=1	g2control58	startsnp=rs7594123	endsnp=rs7420125	conf=13.981
chr3:162131408-162142475	numsnp=6	length=11,068	state2,cn=1	g2control58	startsnp=rs12636148	endsnp=rs6803545	conf=15.805
chr3:90391674-90442925	numsnp=6	length=51,252	state2,cn=1	g2control58	startsnp=rs12631483	endsnp=rs2316653	conf=16.487
chr5:46127095-46399093	numsnp=11	length=271,999	state2,cn=1	g2control58	startsnp=rs35481376	endsnp=rs7293455	conf=32.609
chr6:58028607-58306258	numsnp=6	length=277,652	state2,cn=1	g2control58	startsnp=rs3908886	endsnp=rs4928431	conf=21.629
chr7:52733291-52743803	numsnp=6	length=10,513	state5,cn=3	g2control58	startsnp=rs11762211	endsnp=rs12672075	conf=2.576
chr8:103054099-103056645	numsnp=7	length=2,547	state2,cn=1	g2control58	startsnp=rs7007251	endsnp=rs12334499	conf=17.765
chr9:132616003-132803206	numsnp=45	length=187,204	state5,cn=3	g2control58	startsnp=rs4288464	endsnp=rs1923662	conf=82.317
chr10:47543322-47696414	numsnp=45	length=153,093	state5,cn=3	g2control59	startsnp=rs11259779	endsnp=rs4926080	conf=130.512
chr1:104153865-104155944	numsnp=3	length=2,080	state2,cn=1	g2control59	startsnp=rs35297534	endsnp=rs399967	conf=11.448
chr11:55370325-55437126	numsnp=11	length=66,802	state1,cn=0	g2control59	startsnp=rs7936139	endsnp=rs17498926	conf=45.826
chr13:69247022-69267981	numsnp=7	length=20,960	state2,cn=1	g2control59	startsnp=rs287371	endsnp=rs287437	conf=26.267
chr14:106645762-106949307	numsnp=8	length=303,546	state5,cn=3	g2control59	startsnp=rs12887976	endsnp=rs12590146	conf=10.144
chr15:32509892-32514341	numsnp=7	length=4,450	state2,cn=1	g2control59	startsnp=rs2926504	endsnp=rs2611583	conf=32.636
chr15:97262427-97266399	numsnp=3	length=3,973	state2,cn=1	g2control59	startsnp=rs4533251	endsnp=rs4965131	conf=15.758
chr16:24704418-24723079	numsnp=9	length=18,662	state2,cn=1	g2control59	startsnp=rs9922232	endsnp=rs12444816	conf=41.947
chr16:32137965-32165782	numsnp=3	length=27,818	state2,cn=1	g2control59	startsnp=rs12927233	endsnp=rs554850	conf=8.992
chr17:34443811-34476396	numsnp=20	length=32,586	state5,cn=3	g2control59	startsnp=rs4796154	endsnp=rs16972085	conf=26.623
chr21:34602246-34602321	numsnp=4	length=76	state2,cn=1	g2control59	startsnp=rs9975738	endsnp=rs17860116	conf=16.177
chr2:41240080-41248468	numsnp=5	length=8,389	state2,cn=1	g2control59	startsnp=rs12465519	endsnp=rs7589532	conf=16.042
chr3:118742848-118760722	numsnp=7	length=17,875	state5,cn=3	g2control59	startsnp=rs39688	endsnp=rs12636639	conf=28.446
chr3:65117947-65118762	numsnp=3	length=816	state2,cn=1	g2control59	startsnp=rs2371860	endsnp=rs9942038	conf=16.641
chr3:65196123-65214533	numsnp=7	length=18,411	state2,cn=1	g2control59	startsnp=rs9852846	endsnp=rs9837180	conf=19.178
chr4:45181744-45192865	numsnp=4	length=11,122	state5,cn=3	g2control59	startsnp=rs10027118	endsnp=rs12509470	conf=7.198
chr4:59595781-59605202	numsnp=3	length=9,422	state5,cn=3	g2control59	startsnp=rs1027867	endsnp=rs9993637	conf=11.649
chr7:97386915-97389030	numsnp=3	length=2,116	state5,cn=3	g2control59	startsnp=rs7808126	endsnp=rs10085387	conf=11.973
chr10:135252347-135377448	numsnp=89	length=125,102	state5,cn=3	g2control60	startsnp=rs12241015	endsnp=rs10857762	conf=313.059
chr10:39088829-42509794	numsnp=9	length=3,420,966	state2,cn=1	g2control60	startsnp=rs2445674	endsnp=rs1818809	conf=23.352
chr10:47543322-47703869	numsnp=48	length=160,548	state5,cn=3	g2control60	startsnp=rs11259779	endsnp=rs4434935	conf=125.7
chr1:104153865-104155944	numsnp=3	length=2,080	state2,cn=1	g2control60	startsnp=rs35297534	endsnp=rs399967	conf=10.702
chr11:51566909-54974693	numsnp=8	length=3,407,785	state2,cn=1	g2control60	startsnp=rs7479178	endsnp=rs2571184	conf=20.767
chr1:223627024-223645256	numsnp=14	length=18,233	state5,cn=3	g2control60	startsnp=rs11261279	endsnp=rs10430272	conf=35.311
chr12:31391194-31406907	numsnp=8	length=15,714	state5,cn=3	g2control60	startsnp=rs877110	endsnp=rs1025624	conf=25.136
chr12:40875351-40875963	numsnp=3	length=613	state2,cn=1	g2control60	startsnp=rs2251431	endsnp=rs4768268	conf=13.833
chr13:69247022-69267981	numsnp=7	length=20,960	state2,cn=1	g2control60	startsnp=rs287371	endsnp=rs287437	conf=21.852
chr15:25420978-25430243	numsnp=3	length=9,266	state2,cn=1	g2control60	startsnp=rs1977034	endsnp=rs9673062	conf=15.311
chr16:32137965-32165782	numsnp=3	length=27,818	state2,cn=1	g2control60	startsnp=rs12927233	endsnp=rs554850	conf=11.543
chr16:32511914-32648969	numsnp=4	length=137,056	state2,cn=1	g2control60	startsnp=rs28778587	endsnp=rs34105532	conf=13.753
chr19:27763440-27983651	numsnp=10	length=220,212	state2,cn=1	g2control60	startsnp=rs12981140	endsnp=rs11670547	conf=18.858
chr19:45852530-45883252	numsnp=17	length=30,723	state5,cn=3	g2control60	startsnp=rs10853773	endsnp=rs12982075	conf=50.658
chr2:213187034-213191389	numsnp=7	length=4,356	state2,cn=1	g2control60	startsnp=rs10164675	endsnp=rs1505366	conf=28.539
chr3:89402447-89417171	numsnp=7	length=14,725	state2,cn=1	g2control60	startsnp=rs2063589	endsnp=rs870899	conf=25.561
chr5:117390364-117393156	numsnp=4	length=2,793	state2,cn=1	g2control60	startsnp=rs10071435	endsnp=rs2900114	conf=18.177
chr5:46127095-46378957	numsnp=10	length=251,863	state2,cn=1	g2control60	startsnp=rs35481376	endsnp=rs28855077	conf=25.481
chr7:61747794-62458262	numsnp=24	length=710,469	state2,cn=1	g2control60	startsnp=rs6960447	endsnp=rs4718557	conf=32.447
chr7:76111938-76557212	numsnp=45	length=445,275	state2,cn=1	g2control60	startsnp=rs12534498	endsnp=rs3912067	conf=95.844
chr8:40184872-40189549	numsnp=6	length=4,678	state2,cn=1	g2control60	startsnp=rs1455370	endsnp=rs7465286	conf=19.199
chr8:5599399-5826531	numsnp=155	length=227,133	state2,cn=1	g2control60	startsnp=rs2527073	endsnp=rs17075441	conf=502.914
chr10:134564831-134715685	numsnp=30	length=150,855	state5,cn=3	g2control61	startsnp=rs12776770	endsnp=rs4268437	conf=16.834
chr10:22209221-22218773	numsnp=4	length=9,553	state5,cn=3	g2control61	startsnp=rs1510994	endsnp=rs2807983	conf=1.539
chr10:56734168-56754578	numsnp=6	length=20,411	state5,cn=3	g2control61	startsnp=rs1219531	endsnp=rs7096888	conf=5.616
chr1:103342392-103508275	numsnp=39	length=165,884	state5,cn=3	g2control61	startsnp=rs9659030	endsnp=rs12123031	conf=21.196
chr11:107653081-107673504	numsnp=9	length=20,424	state5,cn=3	g2control61	startsnp=rs12281832	endsnp=rs7109212	conf=15.142
chr11:1101078-1247458	numsnp=21	length=146,381	state5,cn=3	g2control61	startsnp=rs11245954	endsnp=rs2075853	conf=16.990
chr1:1138913-1763774	numsnp=123	length=624,862	state5,cn=3	g2control61	startsnp=rs3819001	endsnp=rs11589067	conf=56.913
chr11:81503992-81517261	numsnp=8	length=13,270	state2,cn=1	g2control61	startsnp=rs7947005	endsnp=rs12293984	conf=14.357
chr11:827993-840363	numsnp=29	length=12,371	state5,cn=3	g2control61	startsnp=rs28407517	endsnp=rs6591	conf=22.760
chr12:19384213-19469320	numsnp=14	length=85,108	state5,cn=3	g2control61	startsnp=rs16915248	endsnp=rs12817672	conf=12.066
chr12:22618605-22682681	numsnp=11	length=64,077	state5,cn=3	g2control61	startsnp=rs12320963	endsnp=rs7303512	conf=8.043
chr1:2323146-2366316	numsnp=24	length=43,171	state5,cn=3	g2control61	startsnp=rs17523106	endsnp=rs4648843	conf=16.372
chr12:39967134-40025034	numsnp=9	length=57,901	state5,cn=3	g2control61	startsnp=rs11172661	endsnp=rs4768165	conf=5.464
chr12:84711915-84760604	numsnp=11	length=48,690	state5,cn=3	g2control61	startsnp=rs11613874	endsnp=rs11837365	conf=9.905
chr13:96599565-96643888	numsnp=8	length=44,324	state5,cn=3	g2control61	startsnp=rs9561995	endsnp=rs7318577	conf=5.023
chr14:105617042-105685865	numsnp=22	length=68,824	state5,cn=3	g2control61	startsnp=rs1057744	endsnp=rs8020454	conf=16.867
chr14:106645762-106949307	numsnp=8	length=303,546	state5,cn=3	g2control61	startsnp=rs12887976	endsnp=rs12590146	conf=3.698
chr14:28067226-28095823	numsnp=9	length=28,598	state5,cn=3	g2control61	startsnp=rs1246125	endsnp=rs2877847	conf=5.005
chr14:43489721-43560262	numsnp=18	length=70,542	state5,cn=3	g2control61	startsnp=rs10141953	endsnp=rs2455975	conf=15.263
chr14:47492549-47516378	numsnp=9	length=23,830	state5,cn=3	g2control61	startsnp=rs17117914	endsnp=rs3944889	conf=10.038
chr15:32509892-32514341	numsnp=7	length=4,450	state2,cn=1	g2control61	startsnp=rs2926504	endsnp=rs2611583	conf=16.052
chr16:1113847-1217549	numsnp=35	length=103,703	state5,cn=3	g2control61	startsnp=rs213656	endsnp=rs7199884	conf=23.528
chr16:728653-860673	numsnp=45	length=132,021	state5,cn=3	g2control61	startsnp=rs11864108	endsnp=rs10153199	conf=21.151
chr17:42741461-42754777	numsnp=6	length=13,317	state5,cn=3	g2control61	startsnp=rs12943790	endsnp=rs12450654	conf=5.738
chr18:29193385-29207155	numsnp=6	length=13,771	state5,cn=3	g2control61	startsnp=rs2595361	endsnp=rs1026123	conf=0.888
chr19:1389517-1436874	numsnp=14	length=47,358	state5,cn=3	g2control61	startsnp=rs11666067	endsnp=rs3760995	conf=11.784
chr19:20621828-20707568	numsnp=13	length=85,741	state2,cn=1	g2control61	startsnp=rs7250008	endsnp=rs4809062	conf=21.911
chr20:62193445-62374389	numsnp=57	length=180,945	state5,cn=3	g2control61	startsnp=rs3810481	endsnp=rs1058319	conf=23.452
chr21:17605238-17640790	numsnp=14	length=35,553	state5,cn=3	g2control61	startsnp=rs1626109	endsnp=rs2823728	conf=13.511
chr22:22762651-24138301	numsnp=273	length=1,375,651	state5,cn=3	g2control61	startsnp=rs2051489	endsnp=rs5760023	conf=504.564
chr2:39512437-39588797	numsnp=16	length=76,361	state5,cn=3	g2control61	startsnp=rs12151392	endsnp=rs12712636	conf=13.884
chr2:78567169-78594007	numsnp=7	length=26,839	state5,cn=3	g2control61	startsnp=rs10169908	endsnp=rs9309532	conf=2.644
chr3:102569012-102609928	numsnp=13	length=40,917	state5,cn=3	g2control61	startsnp=rs4438664	endsnp=rs11919584	conf=6.191
chr3:121526107-121527826	numsnp=3	length=1,720	state5,cn=3	g2control61	startsnp=rs4280673	endsnp=rs11926958	conf=0.000
chr3:144843921-144903410	numsnp=14	length=59,490	state5,cn=3	g2control61	startsnp=rs9863274	endsnp=rs16856554	conf=11.184
chr3:53033295-53035044	numsnp=3	length=1,750	state1,cn=0	g2control61	startsnp=rs2564919	endsnp=rs2581792	conf=9.750
chr3:85121573-85147735	numsnp=6	length=26,163	state5,cn=3	g2control61	startsnp=rs17022413	endsnp=rs4856561	conf=1.282
chr4:34231055-34398073	numsnp=11	length=167,019	state5,cn=3	g2control61	startsnp=rs9968275	endsnp=rs10017869	conf=6.952
chr4:61771431-61872079	numsnp=26	length=100,649	state5,cn=3	g2control61	startsnp=rs1455280	endsnp=rs1486498	conf=16.418
chr5:155477866-155484237	numsnp=4	length=6,372	state1,cn=0	g2control61	startsnp=rs998997	endsnp=rs7730379	conf=18.950
chr5:25688567-25723615	numsnp=12	length=35,049	state5,cn=3	g2control61	startsnp=rs173585	endsnp=rs10473762	conf=8.361
chr5:26509802-26534253	numsnp=5	length=24,452	state5,cn=3	g2control61	startsnp=rs6877069	endsnp=rs1428718	conf=0.000
chr5:97048466-97099320	numsnp=18	length=50,855	state2,cn=1	g2control61	startsnp=rs2914928	endsnp=rs4573015	conf=23.243
chr6:124441233-124476771	numsnp=10	length=35,539	state5,cn=3	g2control61	startsnp=rs12204100	endsnp=rs802262	conf=9.869
chr7:100968363-101127455	numsnp=29	length=159,093	state5,cn=3	g2control61	startsnp=rs7799285	endsnp=rs13232646	conf=48.402
chr7:80292304-80307224	numsnp=10	length=14,921	state5,cn=3	g2control61	startsnp=rs3211901	endsnp=rs12706949	conf=6.814
chr7:83191301-83219267	numsnp=6	length=27,967	state5,cn=3	g2control61	startsnp=rs17157828	endsnp=rs215311	conf=1.049
chr7:88568549-88582676	numsnp=9	length=14,128	state5,cn=3	g2control61	startsnp=rs10258416	endsnp=rs1990020	conf=5.633
chr8:144584780-144687092	numsnp=35	length=102,313	state5,cn=3	g2control61	startsnp=rs896945	endsnp=rs896962	conf=23.928
chr8:144976654-145018354	numsnp=8	length=41,701	state6,cn=4	g2control61	startsnp=rs4077670	endsnp=rs11786896	conf=16.467
chr8:145101381-145290260	numsnp=32	length=188,880	state5,cn=3	g2control61	startsnp=rs28483871	endsnp=rs11992210	conf=15.111
chr9:139552461-140232871	numsnp=207	length=680,411	state5,cn=3	g2control61	startsnp=rs4880117	endsnp=rs28767597	conf=80.109
chr9:24687157-24716478	numsnp=7	length=29,322	state5,cn=3	g2control61	startsnp=rs10966398	endsnp=rs10966430	conf=0.000
chr9:30484037-30754785	numsnp=42	length=270,749	state5,cn=3	g2control61	startsnp=rs10813262	endsnp=rs12339715	conf=15.002
chr10:42794125-42827951	numsnp=4	length=33,827	state1,cn=0	g2control62	startsnp=rs10899976	endsnp=rs2505838	conf=7.552
chr1:104108181-104211046	numsnp=17	length=102,866	state5,cn=3	g2control62	startsnp=rs7515452	endsnp=rs425970	conf=26.358
chr11:48864169-48889126	numsnp=3	length=24,958	state2,cn=1	g2control62	startsnp=rs8189127	endsnp=rs11040106	conf=10.901
chr1:149039031-149201987	numsnp=7	length=162,957	state2,cn=1	g2control62	startsnp=rs11588033	endsnp=rs828486	conf=15.966
chr11:55370325-55431897	numsnp=10	length=61,573	state2,cn=1	g2control62	startsnp=rs7936139	endsnp=rs10897138	conf=19.482
chr12:31269300-31406907	numsnp=33	length=137,608	state5,cn=3	g2control62	startsnp=rs11609192	endsnp=rs1025624	conf=88.132
chr13:63992417-64000226	numsnp=5	length=7,810	state5,cn=3	g2control62	startsnp=rs9570863	endsnp=rs516441	conf=5.517
chr14:106645762-106949307	numsnp=8	length=303,546	state5,cn=3	g2control62	startsnp=rs12887976	endsnp=rs12590146	conf=11.365
chr14:22749742-22788610	numsnp=23	length=38,869	state2,cn=1	g2control62	startsnp=rs4435168	endsnp=rs10143357	conf=29.319
chr19:40520457-40522989	numsnp=3	length=2,533	state2,cn=1	g2control62	startsnp=rs12460371	endsnp=rs10425713	conf=13.042
chr19:43575187-43835770	numsnp=27	length=260,584	state2,cn=1	g2control62	startsnp=rs10425508	endsnp=rs12461712	conf=59.743
chr19:53521083-53554240	numsnp=11	length=33,158	state5,cn=3	g2control62	startsnp=rs10424938	endsnp=rs7259688	conf=20.675
chr20:29804293-29820178	numsnp=3	length=15,886	state2,cn=1	g2control62	startsnp=rs28623730	endsnp=rs6120006	conf=3.691
chr3:128391789-128412024	numsnp=4	length=20,236	state5,cn=3	g2control62	startsnp=rs6806687	endsnp=rs6785206	conf=11.101
chr3:89402447-89417171	numsnp=7	length=14,725	state2,cn=1	g2control62	startsnp=rs2063589	endsnp=rs870899	conf=24.941
chr3:90417760-90442925	numsnp=4	length=25,166	state2,cn=1	g2control62	startsnp=rs9799286	endsnp=rs2316653	conf=10.679
chr5:111942769-111944746	numsnp=4	length=1,978	state2,cn=1	g2control62	startsnp=rs12516949	endsnp=rs7446319	conf=13.121
chr5:155477866-155484237	numsnp=4	length=6,372	state2,cn=1	g2control62	startsnp=rs998997	endsnp=rs7730379	conf=18.628
chr5:46228333-46399093	numsnp=7	length=170,761	state2,cn=1	g2control62	startsnp=rs7293466	endsnp=rs7293455	conf=10.482
chr7:48579066-48591660	numsnp=3	length=12,595	state2,cn=1	g2control62	startsnp=rs12112361	endsnp=rs10252100	conf=8.899
chr7:61994170-62172732	numsnp=9	length=178,563	state2,cn=1	g2control62	startsnp=rs6651049	endsnp=rs35557287	conf=15.888
chr8:115641238-115642408	numsnp=3	length=1,171	state1,cn=0	g2control62	startsnp=rs1156022	endsnp=rs6469535	conf=13.038
chr9:135947165-135957452	numsnp=6	length=10,288	state5,cn=3	g2control62	startsnp=rs8193023	endsnp=rs694388	conf=11.357
chr1:1229770-1288823	numsnp=18	length=59,054	state5,cn=3	g2control63	startsnp=rs6669227	endsnp=rs35594154	conf=22.638
chr11:382912-424291	numsnp=14	length=41,380	state5,cn=3	g2control63	startsnp=rs11819881	endsnp=rs6598023	conf=16.362
chr11:55370325-55431897	numsnp=10	length=61,573	state2,cn=1	g2control63	startsnp=rs7936139	endsnp=rs10897138	conf=17.072
chr1:213002088-213011812	numsnp=6	length=9,725	state2,cn=1	g2control63	startsnp=rs2884675	endsnp=rs7524203	conf=23.770
chr12:34685375-34721899	numsnp=4	length=36,525	state2,cn=1	g2control63	startsnp=rs11053383	endsnp=rs9705402	conf=12.888
chr12:38072773-38228251	numsnp=12	length=155,479	state2,cn=1	g2control63	startsnp=rs10747823	endsnp=rs12312109	conf=29.790
chr1:3381698-3431235	numsnp=14	length=49,538	state5,cn=3	g2control63	startsnp=rs12562167	endsnp=rs7543634	conf=23.340
chr16:1814391-1842209	numsnp=18	length=27,819	state5,cn=3	g2control63	startsnp=rs2294618	endsnp=rs3751893	conf=21.913
chr16:2699304-2725256	numsnp=7	length=25,953	state5,cn=3	g2control63	startsnp=rs11641077	endsnp=rs11648529	conf=25.963
chr17:54160465-54172277	numsnp=8	length=11,813	state2,cn=1	g2control63	startsnp=rs7224448	endsnp=rs17759200	conf=22.864
chr18:5937732-5945376	numsnp=4	length=7,645	state5,cn=3	g2control63	startsnp=rs635546	endsnp=rs11662696	conf=14.315
chr19:54729050-54733333	numsnp=4	length=4,284	state5,cn=3	g2control63	startsnp=rs392308	endsnp=rs11672654	conf=11.291
chr19:6958134-7018869	numsnp=24	length=60,736	state2,cn=1	g2control63	startsnp=rs7256163	endsnp=rs11671575	conf=69.797
chr20:52182575-52184944	numsnp=3	length=2,370	state5,cn=3	g2control63	startsnp=rs6126872	endsnp=rs1555926	conf=7.250
chr20:62151315-62176133	numsnp=15	length=24,819	state5,cn=3	g2control63	startsnp=rs310622	endsnp=rs6090449	conf=20.349
chr2:242710662-242725752	numsnp=8	length=15,091	state5,cn=3	g2control63	startsnp=rs10755057	endsnp=rs9973663	conf=12.860
chr2:51926599-51926904	numsnp=5	length=306	state2,cn=1	g2control63	startsnp=rs11563267	endsnp=rs13022286	conf=15.458
chr3:28810588-28816082	numsnp=5	length=5,495	state2,cn=1	g2control63	startsnp=rs7610366	endsnp=rs17021931	conf=15.944
chr4:122324112-122333765	numsnp=3	length=9,654	state2,cn=1	g2control63	startsnp=rs4425401	endsnp=rs1513697	conf=12.381
chr4:29755511-29759983	numsnp=3	length=4,473	state5,cn=3	g2control63	startsnp=rs7664238	endsnp=rs16882230	conf=10.067
chr4:61519303-61529037	numsnp=4	length=9,735	state5,cn=3	g2control63	startsnp=rs1898848	endsnp=rs10024649	conf=2.051
chr4:64138341-64150666	numsnp=5	length=12,326	state2,cn=1	g2control63	startsnp=rs10050111	endsnp=rs17083582	conf=16.204
chr5:104474026-104490130	numsnp=7	length=16,105	state5,cn=3	g2control63	startsnp=rs294157	endsnp=rs517484	conf=17.782
chr5:140225908-140233387	numsnp=5	length=7,480	state1,cn=0	g2control63	startsnp=rs7730895	endsnp=rs10054866	conf=31.937
chr5:46332383-46399093	numsnp=4	length=66,711	state2,cn=1	g2control63	startsnp=rs7293345	endsnp=rs7293455	conf=11.274
chr5:8708019-8744557	numsnp=7	length=36,539	state2,cn=1	g2control63	startsnp=rs16881136	endsnp=rs2388355	conf=25.194
chr6:145184504-145187154	numsnp=5	length=2,651	state2,cn=1	g2control63	startsnp=rs4321838	endsnp=rs2153112	conf=12.282
chr8:144976654-145018354	numsnp=8	length=41,701	state5,cn=3	g2control63	startsnp=rs4077670	endsnp=rs11786896	conf=11.461
chr8:47528414-47535597	numsnp=3	length=7,184	state5,cn=3	g2control63	startsnp=rs7837955	endsnp=rs1404626	conf=13.614
chr8:84077412-84097208	numsnp=5	length=19,797	state5,cn=3	g2control63	startsnp=rs6991732	endsnp=rs12680888	conf=8.251
chr9:137292505-137302939	numsnp=9	length=10,435	state5,cn=3	g2control63	startsnp=rs6537998	endsnp=rs11789076	conf=8.202
chr9:32081117-32087232	numsnp=5	length=6,116	state5,cn=3	g2control63	startsnp=rs10435795	endsnp=rs9886775	conf=20.604
chr11:81503992-81517261	numsnp=8	length=13,270	state2,cn=1	g2control64	startsnp=rs7947005	endsnp=rs12293984	conf=24.826
chr12:40875351-40875963	numsnp=3	length=613	state1,cn=0	g2control64	startsnp=rs2251431	endsnp=rs4768268	conf=13.585
chr13:21728320-21732094	numsnp=5	length=3,775	state5,cn=3	g2control64	startsnp=rs1327179	endsnp=rs4770121	conf=15.202
chr14:105660766-105685865	numsnp=10	length=25,100	state5,cn=3	g2control64	startsnp=rs8017698	endsnp=rs8020454	conf=17.151
chr14:106645762-106949307	numsnp=8	length=303,546	state5,cn=3	g2control64	startsnp=rs12887976	endsnp=rs12590146	conf=5.365
chr14:20213937-20347564	numsnp=6	length=133,628	state5,cn=3	g2control64	startsnp=rs17114296	endsnp=rs1319954	conf=14.053
chr16:3217436-3242615	numsnp=8	length=25,180	state5,cn=3	g2control64	startsnp=rs17136241	endsnp=rs427135	conf=15.787
chr17:34443811-34476396	numsnp=20	length=32,586	state5,cn=3	g2control64	startsnp=rs4796154	endsnp=rs16972085	conf=38.360
chr19:27763440-27928613	numsnp=7	length=165,174	state2,cn=1	g2control64	startsnp=rs12981140	endsnp=rs11665817	conf=12.262
chr19:43647130-43699208	numsnp=7	length=52,079	state2,cn=1	g2control64	startsnp=rs11083692	endsnp=rs10417778	conf=18.968
chr2:127653076-127671870	numsnp=9	length=18,795	state2,cn=1	g2control64	startsnp=rs13393833	endsnp=rs6431197	conf=16.171
chr2:184797826-184802609	numsnp=5	length=4,784	state2,cn=1	g2control64	startsnp=rs1817567	endsnp=rs12466174	conf=16.134
chr2:213183696-213191389	numsnp=8	length=7,694	state2,cn=1	g2control64	startsnp=rs1910866	endsnp=rs1505366	conf=15.075
chr2:38956947-38970130	numsnp=9	length=13,184	state5,cn=3	g2control64	startsnp=rs2272445	endsnp=rs7560670	conf=15.270
chr2:51926599-51926904	numsnp=5	length=306	state2,cn=1	g2control64	startsnp=rs11563267	endsnp=rs13022286	conf=19.871
chr3:165041116-165073006	numsnp=7	length=31,891	state2,cn=1	g2control64	startsnp=rs9841819	endsnp=rs822718	conf=18.619
chr4:152790580-152792546	numsnp=4	length=1,967	state2,cn=1	g2control64	startsnp=rs17027997	endsnp=rs13145151	conf=14.487
chr4:49091782-49109992	numsnp=3	length=18,211	state2,cn=1	g2control64	startsnp=rs7674086	endsnp=rs6830316	conf=1.376
chr5:46138457-46399093	numsnp=9	length=260,637	state2,cn=1	g2control64	startsnp=rs7445348	endsnp=rs7293455	conf=14.786
chr6:145184504-145187154	numsnp=5	length=2,651	state2,cn=1	g2control64	startsnp=rs4321838	endsnp=rs2153112	conf=14.062
chr8:71615553-71627722	numsnp=4	length=12,170	state2,cn=1	g2control64	startsnp=rs1477945	endsnp=rs1840882	conf=17.360
chr9:24687157-24716478	numsnp=7	length=29,322	state5,cn=3	g2control64	startsnp=rs10966398	endsnp=rs10966430	conf=9.340
chr9:5306824-5335470	numsnp=7	length=28,647	state2,cn=1	g2control64	startsnp=rs3758239	endsnp=rs2273782	conf=30.593
chr11:50476268-50697498	numsnp=13	length=221,231	state2,cn=1	g2control65	startsnp=rs1608275	endsnp=rs2313927	conf=19.487
chr1:161490896-161501525	numsnp=4	length=10,630	state5,cn=3	g2control65	startsnp=rs511278	endsnp=rs28547270	conf=11.622
chr11:88715770-88731228	numsnp=4	length=15,459	state5,cn=3	g2control65	startsnp=rs538480	endsnp=rs10765819	conf=3.678
chr1:212999701-213011812	numsnp=7	length=12,112	state2,cn=1	g2control65	startsnp=rs10746436	endsnp=rs7524203	conf=20.367
chr12:38072773-38359611	numsnp=17	length=286,839	state2,cn=1	g2control65	startsnp=rs10747823	endsnp=rs11520277	conf=26.101
chr13:63992417-64000226	numsnp=5	length=7,810	state5,cn=3	g2control65	startsnp=rs9570863	endsnp=rs516441	conf=7.503
chr13:84306613-84325052	numsnp=7	length=18,440	state5,cn=3	g2control65	startsnp=rs17077190	endsnp=rs7333501	conf=12.792
chr14:106645762-106949307	numsnp=8	length=303,546	state5,cn=3	g2control65	startsnp=rs12887976	endsnp=rs12590146	conf=5.853
chr15:45872269-47109205	numsnp=297	length=1,236,937	state5,cn=3	g2control65	startsnp=rs17627219	endsnp=rs4415965	conf=903.716
chr17:66063101-66108989	numsnp=3	length=45,889	state5,cn=3	g2control65	startsnp=rs8075604	endsnp=rs1860040	conf=11.331
chr19:20626179-20715228	numsnp=13	length=89,050	state2,cn=1	g2control65	startsnp=rs12610629	endsnp=rs33948	conf=51.049
chr19:41362173-41379148	numsnp=6	length=16,976	state2,cn=1	g2control65	startsnp=rs10422346	endsnp=rs7247532	conf=18.569
chr20:24420191-24424220	numsnp=4	length=4,030	state5,cn=3	g2control65	startsnp=rs2386952	endsnp=rs6114728	conf=12.011
chr2:165857606-165864123	numsnp=5	length=6,518	state2,cn=1	g2control65	startsnp=rs4667776	endsnp=rs11900639	conf=17.584
chr2:68041842-68060244	numsnp=7	length=18,403	state5,cn=3	g2control65	startsnp=rs7588898	endsnp=rs6729128	conf=22.928
chr3:65193246-65214533	numsnp=8	length=21,288	state2,cn=1	g2control65	startsnp=rs2062133	endsnp=rs9837180	conf=27.449
chr4:17448903-17453405	numsnp=5	length=4,503	state2,cn=1	g2control65	startsnp=rs2518652	endsnp=rs2597810	conf=14.406
chr4:29620820-29666276	numsnp=11	length=45,457	state5,cn=3	g2control65	startsnp=rs11726757	endsnp=rs4624623	conf=15.182
chr4:9371116-9446843	numsnp=7	length=75,728	state5,cn=3	g2control65	startsnp=rs6858299	endsnp=rs9685264	conf=21.343
chr7:13594968-13606557	numsnp=4	length=11,590	state5,cn=3	g2control65	startsnp=rs10232684	endsnp=rs17280660	conf=10.988
chr7:62154874-62172732	numsnp=3	length=17,859	state2,cn=1	g2control65	startsnp=rs8188311	endsnp=rs35557287	conf=9.874
chr7:75745033-75790405	numsnp=6	length=45,373	state5,cn=3	g2control65	startsnp=rs13239185	endsnp=rs9691174	conf=10.942
chr8:3786543-3789272	numsnp=5	length=2,730	state1,cn=0	g2control65	startsnp=rs28407329	endsnp=rs2554660	conf=17.989
chr10:54016099-54016782	numsnp=3	length=684	state1,cn=0	g2control66	startsnp=rs7907343	endsnp=rs12569472	conf=17.415
chr1:149039031-149060682	numsnp=4	length=21,652	state5,cn=3	g2control66	startsnp=rs11588033	endsnp=rs6673776	conf=10.464
chr11:51566909-51591253	numsnp=3	length=24,345	state2,cn=1	g2control66	startsnp=rs7479178	endsnp=rs4881847	conf=9.929
chr12:40873251-40875963	numsnp=4	length=2,713	state2,cn=1	g2control66	startsnp=rs2588400	endsnp=rs4768268	conf=17.508
chr14:20213937-20404091	numsnp=10	length=190,155	state5,cn=3	g2control66	startsnp=rs17114296	endsnp=rs12885778	conf=22.851
chr14:95151985-95154860	numsnp=4	length=2,876	state5,cn=3	g2control66	startsnp=rs4900242	endsnp=rs10142514	conf=4.662
chr15:24056437-24061497	numsnp=6	length=5,061	state2,cn=1	g2control66	startsnp=rs4450355	endsnp=rs1524845	conf=15.967
chr16:84150378-84184799	numsnp=16	length=34,422	state2,cn=1	g2control66	startsnp=rs7205363	endsnp=rs6563999	conf=43.529
chr17:36897782-36929578	numsnp=15	length=31,797	state5,cn=3	g2control66	startsnp=rs7224608	endsnp=rs2338115	conf=30.979
chr18:55931179-55937109	numsnp=5	length=5,931	state2,cn=1	g2control66	startsnp=rs1975145	endsnp=rs12608075	conf=16.313
chr19:27763440-27928613	numsnp=7	length=165,174	state2,cn=1	g2control66	startsnp=rs12981140	endsnp=rs11665817	conf=15.581
chr4:146044393-146055117	numsnp=4	length=10,725	state5,cn=3	g2control66	startsnp=rs35729907	endsnp=rs11545157	conf=7.538
chr4:49062892-49109992	numsnp=6	length=47,101	state5,cn=3	g2control66	startsnp=rs11725957	endsnp=rs6830316	conf=4.363
chr7:61747794-62458262	numsnp=24	length=710,469	state2,cn=1	g2control66	startsnp=rs6960447	endsnp=rs4718557	conf=42.555
chr8:15402936-15410250	numsnp=8	length=7,315	state2,cn=1	g2control66	startsnp=rs1346593	endsnp=rs7010988	conf=13.481
chr10:47543322-47703869	numsnp=48	length=160,548	state5,cn=3	g2control67	startsnp=rs11259779	endsnp=rs4434935	conf=131.426
chr10:53207634-53211449	numsnp=3	length=3,816	state2,cn=1	g2control67	startsnp=rs293257	endsnp=rs293266	conf=13.080
chr11:18949220-18956690	numsnp=4	length=7,471	state2,cn=1	g2control67	startsnp=rs7939600	endsnp=rs2004384	conf=20.159
chr12:63942649-64088345	numsnp=15	length=145,697	state5,cn=3	g2control67	startsnp=rs12301983	endsnp=rs4107159	conf=38.187
chr14:106350394-106949307	numsnp=11	length=598,914	state5,cn=3	g2control67	startsnp=rs2753522	endsnp=rs12590146	conf=9.111
chr14:20213937-20420338	numsnp=12	length=206,402	state5,cn=3	g2control67	startsnp=rs17114296	endsnp=rs3898026	conf=22.397
chr14:46865899-46873257	numsnp=4	length=7,359	state2,cn=1	g2control67	startsnp=rs2415982	endsnp=rs4379984	conf=14.029
chr14:93876889-93888467	numsnp=3	length=11,579	state2,cn=1	g2control67	startsnp=rs2102232	endsnp=rs10143316	conf=10.822
chr1:74284212-74314526	numsnp=7	length=30,315	state5,cn=3	g2control67	startsnp=rs12238977	endsnp=rs12068272	conf=13.698
chr17:73600891-73661411	numsnp=16	length=60,521	state2,cn=1	g2control67	startsnp=rs1624922	endsnp=rs820157	conf=19.047
chr18:76868631-76870746	numsnp=3	length=2,116	state5,cn=3	g2control67	startsnp=rs550591	endsnp=rs7235933	conf=8.546
chr19:27763440-28127201	numsnp=22	length=363,762	state2,cn=1	g2control67	startsnp=rs12981140	endsnp=rs11882251	conf=19.421
chr19:54729050-54740720	numsnp=8	length=11,671	state5,cn=3	g2control67	startsnp=rs392308	endsnp=rs11882761	conf=17.540
chr3:162131408-162142475	numsnp=6	length=11,068	state2,cn=1	g2control67	startsnp=rs12636148	endsnp=rs6803545	conf=18.090
chr4:10398427-10400156	numsnp=3	length=1,730	state1,cn=0	g2control67	startsnp=rs4389568	endsnp=rs4607209	conf=19.154
chr4:176672144-176677770	numsnp=5	length=5,627	state2,cn=1	g2control67	startsnp=rs10011322	endsnp=rs722825	conf=21.775
chr4:58081173-58098554	numsnp=11	length=17,382	state5,cn=3	g2control67	startsnp=rs17425871	endsnp=rs12500068	conf=33.161
chr5:32107381-32159517	numsnp=24	length=52,137	state5,cn=3	g2control67	startsnp=rs157493	endsnp=rs683547	conf=54.998
chr5:46127095-46174864	numsnp=4	length=47,770	state2,cn=1	g2control67	startsnp=rs35481376	endsnp=rs8188245	conf=11.046
chr6:140779173-140814202	numsnp=6	length=35,030	state5,cn=3	g2control67	startsnp=rs13210978	endsnp=rs11754117	conf=10.314
chr6:145184504-145187154	numsnp=5	length=2,651	state2,cn=1	g2control67	startsnp=rs4321838	endsnp=rs2153112	conf=13.244
chr7:80262830-80279718	numsnp=10	length=16,889	state2,cn=1	g2control67	startsnp=rs10216184	endsnp=rs3211830	conf=13.999
chr10:47543322-47703869	numsnp=48	length=160,548	state5,cn=3	g2control68	startsnp=rs11259779	endsnp=rs4434935	conf=138.264
chr10:58739433-58750903	numsnp=6	length=11,471	state5,cn=3	g2control68	startsnp=rs10763441	endsnp=rs7922854	conf=13.253
chr10:68078481-68114481	numsnp=16	length=36,001	state2,cn=1	g2control68	startsnp=rs4297361	endsnp=rs12573282	conf=47.481
chr1:158493726-158495464	numsnp=3	length=1,739	state2,cn=1	g2control68	startsnp=rs7548349	endsnp=rs6674669	conf=15.643
chr11:81503992-81517261	numsnp=8	length=13,270	state2,cn=1	g2control68	startsnp=rs7947005	endsnp=rs12293984	conf=22.913
chr1:196823300-196855303	numsnp=10	length=32,004	state2,cn=1	g2control68	startsnp=rs10922144	endsnp=rs7517836	conf=25.490
chr12:131216274-131219186	numsnp=6	length=2,913	state2,cn=1	g2control68	startsnp=rs715771	endsnp=rs1872868	conf=17.459
chr12:21017288-21035981	numsnp=15	length=18,694	state2,cn=1	g2control68	startsnp=rs4149127	endsnp=rs4149149	conf=45.016
chr12:40875351-40875963	numsnp=3	length=613	state1,cn=0	g2control68	startsnp=rs2251431	endsnp=rs4768268	conf=15.731
chr14:106645762-106949307	numsnp=8	length=303,546	state5,cn=3	g2control68	startsnp=rs12887976	endsnp=rs12590146	conf=5.364
chr14:20213937-20295510	numsnp=4	length=81,574	state5,cn=3	g2control68	startsnp=rs17114296	endsnp=rs7145672	conf=11.460
chr16:32137965-32165782	numsnp=3	length=27,818	state2,cn=1	g2control68	startsnp=rs12927233	endsnp=rs554850	conf=9.086
chr17:3302988-3336162	numsnp=11	length=33,175	state2,cn=1	g2control68	startsnp=rs226357	endsnp=rs11867612	conf=24.943
chr17:44165803-44189067	numsnp=7	length=23,265	state5,cn=3	g2control68	startsnp=rs17660132	endsnp=rs7225002	conf=25.907
chr17:44343902-44350090	numsnp=3	length=6,189	state5,cn=3	g2control68	startsnp=rs2532345	endsnp=rs2532329	conf=6.186
chr1:752566-768448	numsnp=3	length=15,883	state5,cn=3	g2control68	startsnp=rs3094315	endsnp=rs12562034	conf=9.350
chr17:54160465-54172277	numsnp=8	length=11,813	state2,cn=1	g2control68	startsnp=rs7224448	endsnp=rs17759200	conf=28.689
chr19:17450016-17452224	numsnp=3	length=2,209	state5,cn=3	g2control68	startsnp=rs3810206	endsnp=rs3745194	conf=8.674
chr20:37009923-37013160	numsnp=3	length=3,238	state2,cn=1	g2control68	startsnp=rs737091	endsnp=rs6127908	conf=14.781
chr3:1782524-1787581	numsnp=5	length=5,058	state2,cn=1	g2control68	startsnp=rs6808990	endsnp=rs9883944	conf=17.884
chr3:89402447-89417171	numsnp=7	length=14,725	state2,cn=1	g2control68	startsnp=rs2063589	endsnp=rs870899	conf=16.008
chr4:120381341-120392652	numsnp=5	length=11,312	state5,cn=3	g2control68	startsnp=rs2892848	endsnp=rs17012099	conf=13.419
chr4:22048637-22069379	numsnp=9	length=20,743	state2,cn=1	g2control68	startsnp=rs7695992	endsnp=rs6448112	conf=29.846
chr5:46138457-46399093	numsnp=9	length=260,637	state2,cn=1	g2control68	startsnp=rs7445348	endsnp=rs7293455	conf=14.194
chr5:59752640-59783317	numsnp=6	length=30,678	state5,cn=3	g2control68	startsnp=rs27223	endsnp=rs12188950	conf=14.873
chr6:32512613-32548464	numsnp=4	length=35,852	state5,cn=3	g2control68	startsnp=rs35571839	endsnp=rs3830135	conf=7.690
chr8:76765733-76783205	numsnp=3	length=17,473	state5,cn=3	g2control68	startsnp=rs1564067	endsnp=rs4735697	conf=7.193
chr9:10064950-10070622	numsnp=4	length=5,673	state5,cn=3	g2control68	startsnp=rs565315	endsnp=rs10958865	conf=8.138
chr10:47543322-47703869	numsnp=48	length=160,548	state5,cn=3	g2control69	startsnp=rs11259779	endsnp=rs4434935	conf=176.609
chr1:104109722-104211046	numsnp=16	length=101,325	state5,cn=3	g2control69	startsnp=rs9435607	endsnp=rs425970	conf=39.697
chr11:48747611-48889126	numsnp=8	length=141,516	state2,cn=1	g2control69	startsnp=rs2221557	endsnp=rs11040106	conf=15.964
chr11:50476268-50697498	numsnp=13	length=221,231	state2,cn=1	g2control69	startsnp=rs1608275	endsnp=rs2313927	conf=28.912
chr11:54794237-54835203	numsnp=3	length=40,967	state2,cn=1	g2control69	startsnp=rs34944111	endsnp=rs4540846	conf=7.967
chr12:127490054-127493519	numsnp=5	length=3,466	state2,cn=1	g2control69	startsnp=rs2701248	endsnp=rs1990736	conf=17.642
chr12:40875351-40875963	numsnp=3	length=613	state2,cn=1	g2control69	startsnp=rs2251431	endsnp=rs4768268	conf=14.360
chr12:8374238-8394377	numsnp=3	length=20,140	state5,cn=3	g2control69	startsnp=rs3825299	endsnp=rs3890167	conf=10.295
chr14:106645762-106949307	numsnp=8	length=303,546	state5,cn=3	g2control69	startsnp=rs12887976	endsnp=rs12590146	conf=2.198
chr14:46146292-46315979	numsnp=32	length=169,688	state5,cn=3	g2control69	startsnp=rs12436379	endsnp=rs415384	conf=93.089
chr15:25420978-25430243	numsnp=3	length=9,266	state2,cn=1	g2control69	startsnp=rs1977034	endsnp=rs9673062	conf=16.455
chr16:1486875-1495475	numsnp=4	length=8,601	state5,cn=3	g2control69	startsnp=rs3751894	endsnp=rs9921	conf=8.871
chr16:28615243-28619309	numsnp=4	length=4,067	state2,cn=1	g2control69	startsnp=rs28399798	endsnp=rs2925631	conf=15.103
chr16:32137965-32165782	numsnp=3	length=27,818	state2,cn=1	g2control69	startsnp=rs12927233	endsnp=rs554850	conf=9.457
chr17:54160465-54172277	numsnp=8	length=11,813	state2,cn=1	g2control69	startsnp=rs7224448	endsnp=rs17759200	conf=23.857
chr19:20621828-20715228	numsnp=14	length=93,401	state2,cn=1	g2control69	startsnp=rs7250008	endsnp=rs33948	conf=54.599
chr19:27795706-27987224	numsnp=10	length=191,519	state2,cn=1	g2control69	startsnp=rs11673362	endsnp=rs10414864	conf=22.147
chr20:36593091-36599904	numsnp=5	length=6,814	state2,cn=1	g2control69	startsnp=rs6126657	endsnp=rs1000158	conf=14.605
chr2:13716541-13719632	numsnp=4	length=3,092	state2,cn=1	g2control69	startsnp=rs10929869	endsnp=rs6713918	conf=13.939
chr2:51926599-51926904	numsnp=5	length=306	state2,cn=1	g2control69	startsnp=rs11563267	endsnp=rs13022286	conf=22.534
chr2:57402640-57445471	numsnp=15	length=42,832	state5,cn=3	g2control69	startsnp=rs877993	endsnp=rs4290697	conf=8.516
chr3:104377814-104389814	numsnp=6	length=12,001	state2,cn=1	g2control69	startsnp=rs777905	endsnp=rs777937	conf=31.489
chr3:164375880-164384338	numsnp=5	length=8,459	state5,cn=3	g2control69	startsnp=rs16848471	endsnp=rs2722633	conf=12.961
chr3:195424739-195460550	numsnp=3	length=35,812	state5,cn=3	g2control69	startsnp=rs6765736	endsnp=rs2251330	conf=11.926
chr5:103508344-103532095	numsnp=7	length=23,752	state2,cn=1	g2control69	startsnp=rs4235637	endsnp=rs11953759	conf=30.045
chr5:7178644-7191074	numsnp=7	length=12,431	state2,cn=1	g2control69	startsnp=rs11745983	endsnp=rs4702440	conf=22.567
chr6:145184504-145187154	numsnp=5	length=2,651	state2,cn=1	g2control69	startsnp=rs4321838	endsnp=rs2153112	conf=15.172
chr6:95486776-95559349	numsnp=12	length=72,574	state2,cn=1	g2control69	startsnp=rs794677	endsnp=rs16873786	conf=44.003
chr7:44935-63494	numsnp=10	length=18,560	state5,cn=3	g2control69	startsnp=rs7456436	endsnp=rs6964622	conf=26.566
chr7:61994170-62458262	numsnp=22	length=464,093	state2,cn=1	g2control69	startsnp=rs6651049	endsnp=rs4718557	conf=70.200
chr8:137682484-137857327	numsnp=49	length=174,844	state2,cn=1	g2control69	startsnp=rs305307	endsnp=rs10107003	conf=145.887
chr8:15402936-15410250	numsnp=8	length=7,315	state2,cn=1	g2control69	startsnp=rs1346593	endsnp=rs7010988	conf=19.569
chr10:33855128-33865825	numsnp=5	length=10,698	state5,cn=3	g2control70	startsnp=rs12257625	endsnp=rs2084882	conf=11.846
chr10:47543322-47703869	numsnp=48	length=160,548	state5,cn=3	g2control70	startsnp=rs11259779	endsnp=rs4434935	conf=152.175
chr11:71277981-71281860	numsnp=7	length=3,880	state2,cn=1	g2control70	startsnp=rs11234218	endsnp=rs7937196	conf=12.420
chr12:33302438-33305855	numsnp=4	length=3,418	state2,cn=1	g2control70	startsnp=rs10772040	endsnp=rs2166256	conf=13.461
chr12:34819926-38359611	numsnp=25	length=3,539,686	state2,cn=1	g2control70	startsnp=rs11519144	endsnp=rs11520277	conf=34.401
chr13:33078742-33087577	numsnp=3	length=8,836	state2,cn=1	g2control70	startsnp=rs207629	endsnp=rs207643	conf=11.380
chr13:63992417-64000226	numsnp=5	length=7,810	state5,cn=3	g2control70	startsnp=rs9570863	endsnp=rs516441	conf=8.080
chr14:106645762-106949307	numsnp=8	length=303,546	state5,cn=3	g2control70	startsnp=rs12887976	endsnp=rs12590146	conf=3.025
[truncated: 28,364 more rows]
